# Supplementary material for: Identification of cell and disease specific microRNAs in glomerular pathologies
Source: J Cell Mol Med. 2019 Apr 4;23(6):3927–39. doi: 10.1111/jcmm.14270 (PMC6533525; doi:10.1111/jcmm.14270)
Supplement: Supplementary file 1 [file JCMM-23-3927-s001.xlsx]

## Sheet: Tabelle1
	fold change miR mean
MiR	GECs	MCs	PODs	TCs
ath-miR159a-000338	48.7272	8.6434e-06	48.7272	48.7272
dme-miR-7-000268	0.570506	1.50349	0.603035	1.9333
hsa-let-7a#-002307	0.243301	1.80852	1.43974	1.57851
hsa-let-7a-000377	0.419884	0.516222	2.52112	1.82996
hsa-let-7b#-002404	0.128498	2.10645	2.41967	1.52685
hsa-let-7b-002619	0.331611	2.39091	1.07591	1.17228
hsa-let-7c#-002405	0.0990701	1.86683	0.00307669	1757.39
hsa-let-7c-000379	0.911499	24.2063	0.662188	0.0684437
hsa-let-7d-002283	0.339048	1.47484	1.59944	1.25033
hsa-let-7e#-002407	0.163579	0.312746	5.6925	3.43381
hsa-let-7e-002406	0.300995	1.24644	2.64967	1.00595
hsa-let-7f-000382	0.209433	2.7713	1.56002	1.10444
hsa-let-7f-1#-002417	0.868178	1.53056	0.859198	0.875885
hsa-let-7f-2#-002418	0.933397	3.5815	0.759205	0.394012
hsa-let-7g#-002118	0.835413	1.13097	1.55139	0.682221
hsa-let-7g-002282	0.441141	1.32805	1.90173	0.897549
hsa-let-7i#-002172	0.728783	0.910394	1.33105	1.13234
hsa-miR-100#-002142	0.00721737	115.866	0.0103207	115.866
hsa-miR-100-000437	9.93185	0.131767	38.9098	0.0196383
hsa-miR-1-002222	544.627	544.627	0.00176087	0.00191459
hsa-miR-101#-002143	9.19102e-06	49.0194	107.162	20.7122
hsa-miR-101-002253	0.412599	0.413745	3.39594	1.72496
hsa-miR-103-000439	0.268559	0.786933	3.03419	1.55948
hsa-miR-105#-002168	1	1	1	1
hsa-miR-105-002167	1	1	1	1
hsa-miR-106a#-002170	31.453	4.22368	31.453	0.000239323
hsa-miR-106a-002169	0.617522	0.915456	1.55247	1.13943
hsa-miR-106b#-002380	0.346413	1.48716	1.66967	1.16257
hsa-miR-106b-000442	0.170408	1.83282	2.17809	1.47
hsa-miR-107-000443	0.179875	1.14954	2.73789	1.7664
hsa-miR-10a#-002288	1.19981	4.68748	1.81606	0.0979075
hsa-miR-10a-000387	0.477331	3.08669	3.32433	0.204166
hsa-miR-10b#-002315	6.03692	0.356213	1.29398	0.359375
hsa-miR-10b-002218	1.99662	0.489901	2.19704	0.465326
hsa-miR-1178-002777	0.000422723	2929.88	2929.88	0.000275578
hsa-miR-1179-002776	0.000190481	0.000586711	2991.31	2991.31
hsa-miR-1180-002847	0.0454573	957.601	0.135621	0.169388
hsa-miR-1182-002830	1	1	1	1
hsa-miR-1183-002841	1.13608	0.846196	1.61559	0.643857
hsa-miR-1184-002842	1	1	1	1
hsa-miR-1197-002810	2.43458e-05	34.5032	34.5032	34.5032
hsa-miR-1200-002829	1	1	1	1
hsa-miR-1201-002781	0.0425678	1368.64	0.328487	0.0522529
hsa-miR-1203-002877	1	1	1	1
hsa-miR-1204-002872	1	1	1	1
hsa-miR-1205-002778	1	1	1	1
hsa-miR-1206-002878	1	1	1	1
hsa-miR-1208-002880	0.542074	1.51736	1.65929	0.732709
hsa-miR-122#-002130	1	1	1	1
hsa-miR-122-002245	2085.33	0.000510231	0.000450695	2085.33
hsa-miR-1224-3P-002752	1	1	1	1
hsa-miR-1225-3P-002766	1.66245	0.0412721	77.0815	0.189079
hsa-miR-1226#-002758	0.0766487	2685.61	0.0953519	0.0509476
hsa-miR-1227-002769	5.78699	0.0124891	4.83599	2.86108
hsa-miR-1228#-002763	16.3493	16.3493	0.000228825	16.3493
hsa-miR-1233-002768	0.260131	1.82553	2.09117	1.007
hsa-miR-1236-002761	3.89311e-05	29.5054	29.5054	29.5054
hsa-miR-1238-002927	0.00307389	6.87761	6.87761	6.87761
hsa-miR-124#-002197	1	1	1	1
hsa-miR-1243-002854	0.73309	1.00352	1.38613	0.980651
hsa-miR-1244-002791	0.937124	5.22457	0.262486	0.778119
hsa-miR-1245-002823	1	1	1	1
hsa-miR-1247-002893	244.224	396.743	0.00203474	0.00507215
hsa-miR-1248-002870	0.386305	1.57005	1.55166	1.06257
hsa-miR-1249-002868	0.0463612	0.504547	6.95988	6.14244
hsa-miR-1250-002887	1	1	1	1
hsa-miR-1251-002820	1	1	1	1
hsa-miR-1252-002860	1	1	1	1
hsa-miR-1253-002894	1	1	1	1
hsa-miR-1254-002818	0.0767418	1564.82	0.0919604	0.090553
hsa-miR-1255A-002805	492.038	492.038	0.00211959	0.00194873
hsa-miR-1255B-002801	1.21026	0.131881	1.80915	3.4631
hsa-miR-1256-002850	2366.23	0.000177088	2366.23	0.00100855
hsa-miR-1257-002910	1	1	1	1
hsa-miR-1259-002796	1	1	1	1
hsa-miR-125a-3p-002199	3.01167	0.656817	0.720246	0.701888
hsa-miR-125a-5p-002198	0.643076	0.39751	2.10681	1.85679
hsa-miR-125b-000449	0.751092	3.52119	3.11248	0.121482
hsa-miR-125b-1#-002378	3.47331	1.75602	4.89501	0.0334944
hsa-miR-125b-2#-002158	0.445858	31592.2	0.00954298	0.00743942
hsa-miR-126#-000451	80.2297	0.257218	0.194935	0.248585
hsa-miR-1260-002896	0.856077	1.08359	1.52395	0.707382
hsa-miR-126-002228	93.6569	0.172457	0.241369	0.256506
hsa-miR-1262-002852	2.65703	0.175654	1.22928	1.74299
hsa-miR-1263-002784	0.0101188	0.00049072	448.764	448.764
hsa-miR-1264-002799	1	1	1	1
hsa-miR-1265-002790	1	1	1	1
hsa-miR-1267-002885	0.19152	0.661385	4.0266	1.96062
hsa-miR-1269-002789	0.0145528	0.00245585	167.273	167.273
hsa-miR-1270-002807	0.00435534	1018.78	1018.78	0.000221217
hsa-miR-127-000452	162.502	0.048071	6.5401	0.0195737
hsa-miR-1271-002779	0.102426	1229.86	0.115475	0.0687454
hsa-miR-1272-002845	472.485	472.485	0.00085814	0.00521994
hsa-miR-1274A-002883	2.33482	0.263215	1.33729	1.21677
hsa-miR-1274B-002884	0.986275	0.651151	1.55624	1.00056
hsa-miR-1275-002840	5.02827	0.00315983	10.3536	6.07891
hsa-miR-127-5p-002229	1.06192e-05	45.4956	45.4956	45.4956
hsa-miR-1276-002843	0.787069	0.728784	1.68712	1.03334
hsa-miR-1278-002851	0.019086	154397	0.0179815	0.0188722
hsa-miR-1282-002803	0.374312	0.311934	4.56721	1.87522
hsa-miR-1283-002890	1	1	1	1
hsa-miR-1284-002903	1	1	1	1
hsa-miR-1285-002822	0.0987316	8187.92	0.0397378	0.0311291
hsa-miR-1286-002773	1	1	1	1
hsa-miR-1288-002832	6.02558e-06	54.9541	54.9541	54.9541
hsa-miR-1289-002871	0.0862605	0.686268	0.721887	23.4005
hsa-miR-128a-002216	0.335193	0.618165	2.00286	2.40963
hsa-miR-129#-002298	35.9621	2.15013e-05	35.9621	35.9621
hsa-miR-1290-002863	0.87786	0.17703	3.59518	1.78982
hsa-miR-129-000590	1242.74	0.00201597	0.000321184	1242.74
hsa-miR-1291-002838	0.0286495	10073.5	0.0612841	0.0565396
hsa-miR-1292-002824	0.0140592	14465	0.106776	0.0460519
hsa-miR-1293-002905	0.0201009	49564.9	0.0130339	0.0770082
hsa-miR-1294-002785	0.0431321	48730.3	0.0171923	0.0276736
hsa-miR-1296-002908	0.0185963	1678.3	0.177164	0.180855
hsa-miR-1298-002861	0.20153	1.28259	6.34694	0.609549
hsa-miR-1300-002902	0.0323499	0.0897407	16618.8	0.020727
hsa-miR-1301-002827	0.153032	8155.35	0.0224819	0.0356404
hsa-miR-1302-002901	1	1	1	1
hsa-miR-1303-002792	0.00329537	7338.56	0.145154	0.284876
hsa-miR-1304-002874	4.27277e-05	28.6042	28.6042	28.6042
hsa-miR-1305-002867	0.121314	0.230336	0.00282764	12656.2
hsa-miR-130a#-002131	1.65024e-05	39.2782	39.2782	39.2782
hsa-miR-130a-000454	0.144217	3.878	1.90305	0.939563
hsa-miR-130b#-002114	2.4641	0.0428983	4.71763	2.00529
hsa-miR-130b-000456	0.530642	0.308814	3.47692	1.75511
hsa-miR-132#-002132	0.00922431	82624.4	0.0188493	0.0696085
hsa-miR-132-000457	0.536653	0.441983	2.37029	1.77869
hsa-miR-1324-002815	1	1	1	1
hsa-miR-133a-002246	0.0491918	0.24309	13.1643	6.35245
hsa-miR-133b-002247	5417.01	0.082564	0.197053	0.0113466
hsa-miR-135a-000460	7225	0.0106807	0.259024	0.0500289
hsa-miR-135b#-002159	5174.78	0.00409096	0.366188	0.128997
hsa-miR-135b-002261	0.00277185	0.362502	63.5166	15.6687
hsa-miR-136#-002100	0.0225292	315.515	0.000445878	315.515
hsa-miR-136-000592	0.297521	0.565682	1.0556	5.62874
hsa-miR-138-002284	0.292714	0.0775657	17.0012	2.59065
hsa-miR-138-2#-002144	41.4028	1.409e-05	41.4028	41.4028
hsa-miR-139-3p-002313	0.22413	1417.4	0.0331329	0.0950055
hsa-miR-139-5p-002289	13.8236	0.030971	1.36515	1.71097
hsa-miR-140-3p-002234	0.416911	1.08058	2.33078	0.952349
hsa-miR-141#-002145	1	1	1	1
hsa-miR-141-000463	11400.3	0.044414	0.0435905	0.0453079
hsa-miR-142-3p-000464	634.854	0.000968914	1.30103	1.24955
hsa-miR-142-5p-002248	0.152176	0.0915568	8.80189	8.15432
hsa-miR-143#-002146	1	1	1	1
hsa-miR-143-002249	0.271272	0.400761	36.3482	0.253062
hsa-miR-144#-002148	0.945279	0.90929	1.19815	0.971013
hsa-miR-144-002676	0.0197274	0.0326527	0.0897679	17293.8
hsa-miR-145#-002149	0.00716952	0.0115025	0.454104	26703.1
hsa-miR-145-002278	0.965141	0.537677	38.0497	0.050645
hsa-miR-146a#-002163	1	1	1	1
hsa-miR-146a-000468	0.660125	0.0667917	32.465	0.698612
hsa-miR-146b-001097	0.101871	2.59694	6.30638	0.599389
hsa-miR-146b-3p-002361	1263.64	1263.64	0.00201885	0.000310203
hsa-miR-147-000469	39.435	39.435	1.63062e-05	39.435
hsa-miR-147b-002262	0.00497908	0.0247761	0.170411	47568.5
hsa-miR-148a#-002134	741.28	0.00112665	741.28	0.00161528
hsa-miR-148a-000470	1256.14	0.122696	0.0418728	0.154953
hsa-miR-148b#-002160	0.530735	0.858602	1.75572	1.2499
hsa-miR-148b-000471	0.131516	2.02836	3.2161	1.16559
hsa-miR-149#-002164	0.253501	3.38478	1.0077	1.15654
hsa-miR-149-002255	0.252186	0.58219	3.21666	2.11743
hsa-miR-150-000473	0.674113	2.94662	1.92127	0.262031
hsa-miR-151-3p-002254	2.24088	0.0262064	4.64302	3.66754
hsa-miR-151-5P-002642	0.930812	0.741523	1.90206	0.761709
hsa-miR-152-000475	0.131061	1.51185	1.89253	2.66671
hsa-miR-154#-000478	0.00467421	865.603	0.000285532	865.603
hsa-miR-154-000477	1	1	1	1
hsa-miR-155#-002287	0.0465091	24838.4	0.0434547	0.0199206
hsa-miR-155-002623	9.03837	0.0109575	4.8469	2.08322
hsa-miR-15a#-002419	0.237963	0.390072	4.68748	2.29829
hsa-miR-15a-000389	0.129436	1.99628	3.58088	1.08077
hsa-miR-15b#-002173	0.528349	1.3329	0.921185	1.54148
hsa-miR-15b-000390	0.165432	1.71512	1.79915	1.95892
hsa-miR-16-000391	0.49786	1.03513	1.6688	1.16277
hsa-miR-16-1#-002420	0.86248	0.030896	10.116	3.70973
hsa-miR-16-2#-002171	100.383	100.383	0.00529465	0.0187431
hsa-miR-17#-002421	1.85776	0.017647	6.56394	4.64704
hsa-miR-17-002308	0.611983	0.842976	1.48407	1.30614
hsa-miR-181a-000480	0.514525	0.811865	1.68332	1.42214
hsa-miR-181a-2#-002317	0.547265	0.130517	2.11596	6.61648
hsa-miR-181c#-002333	0.053506	0.0710434	0.076248	3450.21
hsa-miR-181c-000482	0.177337	1.46771	2.88098	1.33359
hsa-miR-182#-000483	3248.44	0.37838	0.0310752	0.0261809
hsa-miR-182-002334	1549.71	0.0275301	0.302322	0.0775304
hsa-miR-1825-002907	0.456698	0.939075	1.79168	1.3014
hsa-miR-1826-002873	1	1	1	1
hsa-miR-183#-002270	0.00698784	4.90095	6.21633	4.69724
hsa-miR-183-002269	0.00313149	3.81865	9.29247	8.99929
hsa-miR-184-000485	0.351857	0.838605	2.44878	1.38397
hsa-miR-185#-002104	1	1	1	1
hsa-miR-185-002271	0.452288	1.53614	1.27484	1.12901
hsa-miR-186#-002105	2.3207	0.163977	0.665063	3.95126
hsa-miR-186-002285	1.6662	0.594423	1.38181	0.73068
hsa-miR-188-3p-002106	23.3388	7.86623e-05	23.3388	23.3388
hsa-miR-18a#-002423	0.933235	1.06018	1.14577	0.88213
hsa-miR-18a-002422	0.60293	1.40938	1.2996	0.905517
hsa-miR-18b#-002310	1	1	1	1
hsa-miR-18b-002217	0.259276	2.05134	1.68478	1.11598
hsa-miR-190-000489	5608.04	0.0347379	0.112084	0.0457973
hsa-miR-190b-002263	0.324561	1.14279	1.71067	1.57605
hsa-miR-191#-002678	4.32234	0.0437314	2.37646	2.22617
hsa-miR-191-002299	1.18823	0.513634	2.58258	0.634443
hsa-miR-192#-002272	0.130608	1.11366	11.9863	0.573578
hsa-miR-192-000491	0.263306	0.746292	8.83857	0.575769
hsa-miR-193a-3p-002250	1.36728	0.559152	3.63338	0.359998
hsa-miR-193a-5p-002281	0.488291	0.202475	8.105	1.24795
hsa-miR-193b#-002366	0.353507	0.0911769	6.90103	4.49575
hsa-miR-193b-002367	0.814825	0.0082669	12.4111	11.9614
hsa-miR-194#-002379	0.0108256	0.0214719	0.504734	8523.43
hsa-miR-194-000493	0.126487	2.09371	9.93873	0.379932
hsa-miR-195#-002107	0.000366292	13.9763	13.9763	13.9763
hsa-miR-195-000494	1.02869	5.14372	0.585529	0.322766
hsa-miR-196a#-002336	65.9663	3.48365e-06	65.9663	65.9663
hsa-miR-196b-002215	0.519812	0.608388	2.25021	1.40524
hsa-miR-197-000497	0.909921	0.550117	1.33961	1.49129
hsa-miR-198-002273	0.00342921	0.0338217	0.18201	47371.1
hsa-miR-199a-000498	0.00171795	1445.68	1.02024	0.394653
hsa-miR-199a-3p-002304	41.0643	0.866825	0.117181	0.239743
hsa-miR-199b-000500	0.000488196	932.122	932.122	0.00235754
hsa-miR-19a#-002424	36956.3	0.0540301	0.0543681	0.00921153
hsa-miR-19a-000395	0.352468	0.926307	2.00912	1.52447
hsa-miR-19b-000396	0.415253	0.943479	1.6484	1.54844
hsa-miR-19b-1#-002425	0.193823	1.09643	2.20505	2.134
hsa-miR-200a#-001011	1738.99	0.00579252	0.742986	0.133615
hsa-miR-200a-000502	0.00372011	0.454566	67.4882	8.76232
hsa-miR-200b#-002274	3212.06	0.000836502	1.5558	0.239219
hsa-miR-200b-002251	0.0081814	0.220762	58.346	9.48937
hsa-miR-200c#-002286	1	1	1	1
hsa-miR-200c-002300	0.214465	0.806537	3.26213	1.77223
hsa-miR-202#-002362	1	1	1	1
hsa-miR-202-002363	10351.4	0.284975	0.00672107	0.0504381
hsa-miR-203-000507	0.0445961	1.28082	1.60443	10.9118
hsa-miR-204-000508	3.02894	2.86357	2.8596	0.0403179
hsa-miR-205-000509	10347.8	0.0010162	0.381408	0.249335
hsa-miR-206-000510	0.0265584	220.757	0.395106	0.431689
hsa-miR-208-000511	40175.6	0.00682671	0.122377	0.0297938
hsa-miR-208b-002290	54.9732	6.01932e-06	54.9732	54.9732
hsa-miR-20a#-002437	1.08565	0.0957597	3.3883	2.83886
hsa-miR-20a-000580	0.246398	1.75694	1.8922	1.22079
hsa-miR-20b#-002311	52.254	52.254	52.254	7.00877e-06
hsa-miR-20b-001014	0.707015	0.767806	1.21994	1.51001
hsa-miR-21#-002438	1.00334	0.0249436	8.30979	4.80842
hsa-miR-210-000512	0.128408	0.452131	5.93733	2.90102
hsa-miR-21-000397	0.0548852	1.60054	4.74551	2.3988
hsa-miR-211-000514	5517.43	0.0449404	0.350177	0.011517
hsa-miR-212-000515	0.530091	0.335716	0.950865	5.90961
hsa-miR-213-000516	1.07984	0.691506	1.61755	0.82792
hsa-miR-214#-002293	0.0322164	0.000137045	475.916	475.916
hsa-miR-214-002306	1.41575	0.00151503	23.9767	19.4448
hsa-miR-215-000518	0.114036	4.77189	3.20553	0.57328
hsa-miR-216a-002220	0.000553178	12.1818	12.1818	12.1818
hsa-miR-216b-002326	0.000133815	19.5508	19.5508	19.5508
hsa-miR-217-002337	0.00806806	542.719	0.000420804	542.719
hsa-miR-218-000521	1.14736	0.221336	1.61028	2.44539
hsa-miR-218-1#-002094	1	1	1	1
hsa-miR-218-2#-002294	0.0038369	81798.1	0.0300011	0.106204
hsa-miR-219-000522	0.0734326	8.51238	3.78308	0.422878
hsa-miR-219-1-3p-002095	0.0167948	11909.1	0.0901303	0.0554721
hsa-miR-219-2-3p-002390	1	1	1	1
hsa-miR-22#-002301	0.665293	0.93049	2.08936	0.773146
hsa-miR-220-000523	1138.39	0.00893793	0.293647	0.334692
hsa-miR-22-000398	0.158776	2.62272	2.20391	1.08961
hsa-miR-220b-002206	1	1	1	1
hsa-miR-220c-002211	1	1	1	1
hsa-miR-221#-002096	0.0538338	29805.3	0.183602	0.00339448
hsa-miR-221-000524	0.568138	0.435974	3.94032	1.0246
hsa-miR-222#-002097	2.14959	0.355042	2.52987	0.517924
hsa-miR-222-002276	1.90569	0.191486	4.03149	0.679744
hsa-miR-223#-002098	63.6089	3.8855e-06	63.6089	63.6089
hsa-miR-223-002295	1.28861	0.508674	0.847222	1.80071
hsa-miR-224-002099	27.2147	0.0235572	1.08999	1.43104
hsa-miR-23a#-002439	0.359313	1.11753	1.28816	1.9333
hsa-miR-23a-000399	0.44823	1.1075	2.23506	0.90129
hsa-miR-23b#-002126	0.38577	1.14696	1.50609	1.50062
hsa-miR-23b-000400	0.117141	2.16192	4.62134	0.854447
hsa-miR-24-000402	0.940867	0.916409	1.23376	0.940052
hsa-miR-24-1#-002440	5.05198e-06	58.2791	58.2791	58.2791
hsa-miR-24-2#-002441	0.111291	5163.13	0.043387	0.0401114
hsa-miR-25#-002442	0.306947	0.692104	2.04636	2.30029
hsa-miR-25-000403	0.12008	3.39653	1.61447	1.51867
hsa-miR-26a-000405	0.377242	1.05304	2.68433	0.937774
hsa-miR-26a-1#-002443	1.2562	0.606283	2.50023	0.525154
hsa-miR-26a-2#-002115	0.0099897	8947.57	0.155249	0.0720632
hsa-miR-26b#-002444	1.42436	3.26552	0.520985	0.41267
hsa-miR-26b-000407	0.264128	2.07098	1.76579	1.03531
hsa-miR-27a#-002445	0.751223	1.25467	0.905203	1.17207
hsa-miR-27a-000408	0.311232	1.32598	1.42214	1.70387
hsa-miR-27b#-002174	0.210415	0.842245	3.14991	1.79137
hsa-miR-27b-000409	0.107997	1.45605	3.29679	1.92895
hsa-miR-28-000411	0.179968	1.58536	3.21053	1.09169
hsa-miR-28-3p-002446	2.08828	0.0135301	10.7057	3.30594
hsa-miR-296-000527	0.0133138	1.7018	5.0914	8.66868
hsa-miR-296-3p-002101	0.0260028	1.40816	4.72336	5.78198
hsa-miR-298-002190	1	1	1	1
hsa-miR-299-3p-001015	6.84404e-06	52.6699	52.6699	52.6699
hsa-miR-299-5p-000600	0.67229	58688.1	0.00636402	0.00398255
hsa-miR-29a#-002447	0.310747	1.03083	2.92373	1.06774
hsa-miR-29a-002112	0.329434	1.14081	2.86208	0.929684
hsa-miR-29b-000413	0.125461	1.51815	2.46282	2.13179
hsa-miR-29b-1#-002165	0.249405	0.855335	3.44514	1.36067
hsa-miR-29b-2#-002166	0.586341	0.987473	4.88654	0.353446
hsa-miR-29c-000587	0.547835	1.05615	1.76518	0.979124
hsa-miR-301-000528	0.0802037	0.932265	5.34731	2.5011
hsa-miR-301b-002392	0.591239	0.280644	4.47787	1.34589
hsa-miR-302a#-002381	1	1	1	1
hsa-miR-302a-000529	34.4643	1.36737	0.125556	0.169007
hsa-miR-302b#-002119	1	1	1	1
hsa-miR-302b-000531	27.1035	27.1035	5.02255e-05	27.1035
hsa-miR-302c#-000534	1.10299e-05	44.9237	44.9237	44.9237
hsa-miR-302c-000533	0.0118996	9.80191	1.69356	5.06237
hsa-miR-302d#-002120	1	1	1	1
hsa-miR-302d-000535	61.506	4.29781e-06	61.506	61.506
hsa-miR-30a-3p-000416	0.527251	0.5936	1.67199	1.91098
hsa-miR-30a-5p-000417	0.206729	2.02906	1.84014	1.29555
hsa-miR-30b#-002129	6.86542e-06	52.6152	52.6152	52.6152
hsa-miR-30b-000602	0.17749	1.08584	2.01086	2.58034
hsa-miR-30c-000419	0.226575	0.772208	2.25334	2.53645
hsa-miR-30c-1#-002108	0.200693	1.74843	2.88198	0.988843
hsa-miR-30c-2#-002110	0.192051	2.29193	1.32644	1.71275
hsa-miR-30d#-002305	0.392513	1.71215	1.36586	1.08942
hsa-miR-30d-000420	0.18667	3.13521	1.8462	0.925505
hsa-miR-30e-3p-000422	0.54405	0.580679	1.6688	1.89679
hsa-miR-31#-002113	1.3635	1.38829	0.975567	0.541511
hsa-miR-31-002279	1.70623	0.997793	0.982012	0.598143
hsa-miR-32#-002111	5.07401	5.07401	0.163629	0.237377
hsa-miR-320-002277	1.37894	0.397097	1.95283	0.935178
hsa-miR-32-002109	0.476918	2.48425	1.2525	0.673879
hsa-miR-320B-002844	0.688994	0.876339	2.56607	0.645421
hsa-miR-323-3p-002227	47.4574	0.0458023	2.07134	0.222105
hsa-miR-324-3p-002161	4.30142	0.657386	0.936151	0.377765
hsa-miR-324-5p-000539	0.257977	1.17716	3.18504	1.03388
hsa-miR-325-000540	1	1	1	1
hsa-miR-326-000542	0.0232666	0.0474123	41133.6	0.0220383
hsa-miR-328-000543	0.182512	4.39561	2.15556	0.578269
hsa-miR-329-001101	5.75842e-05	25.896	25.896	25.896
hsa-miR-330-000544	0.791858	0.354858	5.84139	0.609232
hsa-miR-330-5p-002230	0.887496	1.38397	2.67922	0.303878
hsa-miR-331-000545	0.543391	0.565682	2.45388	1.32575
hsa-miR-331-5p-002233	1.29017	0.363635	2.26508	0.94103
hsa-miR-335#-002185	4.28951	0.573876	10.2235	0.0397353
hsa-miR-335-000546	1.00039	0.990729	11.9221	0.08463
hsa-miR-337-3p-002157	0.000234973	16.2054	16.2054	16.2054
hsa-miR-337-5p-002156	0.00988658	715.254	0.000197712	715.254
hsa-miR-338-3p-002252	0.381317	1.92261	0.391765	3.48175
hsa-miR-338-5P-002658	0.370633	5.80406	0.707627	0.656931
hsa-miR-339-3p-002184	3.84788	0.0151143	6.2813	2.73741
hsa-miR-339-5p-002257	0.267816	0.483073	6.55826	1.17859
hsa-miR-33a#-002136	0.935988	1.21467	0.872703	1.00787
hsa-miR-33a-002135	3.48356	6.13712	0.247511	0.188981
hsa-miR-33b-002085	0.00255211	5558.7	0.00176625	39.9094
hsa-miR-340#-002259	0.422145	0.961136	2.35351	1.04722
hsa-miR-340-002258	0.239785	1.04089	2.8755	1.39336
hsa-miR-342-3p-002260	1.45681	0.685777	1.74813	0.572586
hsa-miR-342-5p-002147	0.674113	1.41918	0.676923	1.54415
hsa-miR-345-002186	0.176368	119.203	0.618419	0.0769148
hsa-miR-346-000553	51.2263	0.069773	0.496137	0.56392
hsa-miR-34a#-002316	1.40816	0.503761	3.95537	0.356399
hsa-miR-34a-000426	0.356028	1.12277	4.68504	0.533963
hsa-miR-34b-000427	371.46	0.00043746	0.0165668	371.46
hsa-miR-34b-002102	0.036799	19.6548	30.228	0.0457388
hsa-miR-34c-000428	0.0107264	39.7068	57.8527	0.0405842
hsa-miR-361-000554	0.954332	0.166727	2.79445	2.24904
hsa-miR-361-3p-002116	2.83444	0.2639	1.45908	0.916249
hsa-miR-362-001273	0.0396415	1180.17	0.114877	0.186069
hsa-miR-362-3p-002117	0.749013	0.0520868	2.95685	8.66868
hsa-miR-363#-001283	17.8514	17.8514	17.8514	0.000175784
hsa-miR-363-001271	9.96515e-05	531.113	531.113	0.0355748
hsa-miR-365-001020	0.29644	0.490326	4.11762	1.67083
hsa-miR-367#-002121	1	1	1	1
hsa-miR-367-000555	2.1211	0.830938	0.208456	2.7218
hsa-miR-369-3p-000557	2.41692e-05	34.587	34.587	34.587
hsa-miR-369-5p-001021	0.132394	15668	0.014771	0.0326371
hsa-miR-370-002275	5.18882	7337.29	0.0123222	0.00213161
hsa-miR-371-3p-002124	1	1	1	1
hsa-miR-372-000560	1907.05	1907.05	0.000303608	0.000905656
hsa-miR-373-000561	47.2799	9.4617e-06	47.2799	47.2799
hsa-miR-374-000563	1.60388	0.0748716	2.66025	3.13032
hsa-miR-374a#-002125	0.0172789	23752.3	0.0394223	0.0618066
hsa-miR-374b#-002391	108684	0.0162452	0.0238835	0.0237144
hsa-miR-375-000564	0.0588653	0.422073	3.29108	12.2297
hsa-miR-376a#-002127	5.87891e-05	185.533	5.54776	16.5259
hsa-miR-376a-000565	8.54786	0.0283514	3.542	1.16499
hsa-miR-376b-001102	0.0694398	69538.8	0.0323499	0.00640164
hsa-miR-376c-002122	1.69191	1287.43	0.0960984	0.00477728
hsa-miR-377#-002128	4.75634e-06	59.4624	59.4624	59.4624
hsa-miR-377-000566	58.7251	4.93774e-06	58.7251	58.7251
hsa-miR-378-000567	0.327783	1.63446	1.60972	1.15955
hsa-miR-378-002243	0.0109898	0.0212457	96.6242	44.3254
hsa-miR-380-3p-000569	0.000101494	0.00737924	1155.51	1155.51
hsa-miR-380-5p-000570	0.280261	0.0017958	0.0472627	42039.8
hsa-miR-381-000571	0.000927694	0.000524394	1433.73	1433.73
hsa-miR-382-000572	1.96722	2297.39	0.0670396	0.00330051
hsa-miR-383-000573	0.0057716	8.0046e-05	1471.23	1471.23
hsa-miR-384-000574	1	1	1	1
hsa-miR-409-3p-002332	128.316	0.0837111	2.01749	0.0461448
hsa-miR-409-5p-002331	0.00348999	1341.9	0.000159124	1341.9
hsa-miR-410-001274	65.9391	0.0738665	1.45504	0.141102
hsa-miR-411#-002238	0.0184906	783.92	8.80046e-05	783.92
hsa-miR-411-001610	1.08912	2406.6	0.0753711	0.00506194
hsa-miR-412-001023	7.36074e-06	51.4075	51.4075	51.4075
hsa-miR-422a-002297	0.260131	0.683642	2.26783	2.47952
hsa-miR-423-5p-002340	0.331438	0.963804	1.84397	1.69768
hsa-miR-424#-002309	0.0541238	1389.19	0.096683	0.137562
hsa-miR-424-000604	0.409536	0.111961	4.01685	5.42947
hsa-miR-425#-002302	2.43313	0.445906	1.78982	0.514971
hsa-miR-425-5p-001516	0.431988	0.295671	3.68346	2.12552
hsa-miR-429-001024	0.00562242	761.675	1.30171	0.179388
hsa-miR-431#-002312	6.74164e-06	52.9352	52.9352	52.9352
hsa-miR-431-001979	0.00182395	8.18457	8.18457	8.18457
hsa-miR-432#-001027	0.74668	0.0502951	6.71582	3.96498
hsa-miR-432-001026	0.0976956	285.048	0.000125976	285.048
hsa-miR-433-001028	0.000490072	12.6837	12.6837	12.6837
hsa-miR-448-001029	1	1	1	1
hsa-miR-449-001030	0.0306188	5.1786	5.65906	1.11444
hsa-miR-449b-001608	0.0183677	8.27244	5.56473	1.18268
hsa-miR-450a-002303	0.395174	1.21131	1.66274	1.25641
hsa-miR-450b-3p-002208	2.52259	2.52259	0.0622959	2.52259
hsa-miR-450b-5p-002207	0.10993	14059.7	0.0176971	0.0365599
hsa-miR-452#-002330	1	1	1	1
hsa-miR-452-002329	0.0362532	304.622	304.622	0.000297257
hsa-miR-453-002318	2.31365e-05	35.0941	35.0941	35.0941
hsa-miR-454#-001996	0.140112	5225.24	0.0429159	0.0318273
hsa-miR-454-002323	0.362125	0.674814	1.80821	2.26312
hsa-miR-455-001280	1.00526	0.0317646	6.34035	4.93932
hsa-miR-455-3p-002244	1.25772	0.00313311	15.6037	16.2635
hsa-miR-483-3p-002339	0.534148	1.00508	13.4014	0.138991
hsa-miR-483-5p-002338	0.0162301	0.202194	25.4715	11.9635
hsa-miR-484-001821	0.742037	2.41256	0.763956	0.731187
hsa-miR-485-3p-001277	56.2123	0.0573053	3.18394	0.097501
hsa-miR-485-5p-001036	0.000237059	16.1578	16.1578	16.1578
hsa-miR-486-001278	0.00325261	1.26034	6.34585	38.4407
hsa-miR-486-3p-002093	0.0452187	37.5584	2.5884	0.22748
hsa-miR-487a-001279	0.634993	0.616346	2.11669	1.20712
hsa-miR-487b-001285	1.43411	13651.6	0.0195343	0.00261478
hsa-miR-488-001106	1359.99	1359.99	0.00022091	0.00244746
hsa-miR-488-002357	2488.61	0.00020694	2488.61	0.000780264
hsa-miR-489-002358	0.194934	0.0895641	1.80258	31.7748
hsa-miR-490-001037	27.7414	27.7414	27.7414	4.68398e-05
hsa-miR-491-3p-002360	0.0187289	42643.3	0.0813567	0.0153902
hsa-miR-492-001039	679.168	679.168	0.00300171	0.000722232
hsa-miR-493-002364	0.0291813	695.937	7.07548e-05	695.937
hsa-miR-494-002365	5.29108	0.902853	0.802494	0.260854
hsa-miR-497#-002368	1	1	1	1
hsa-miR-497-001043	0.08844	0.0317708	0.0289126	12309.4
hsa-miR-499-3p-002427	45.9194	0.595596	0.0666342	0.548725
hsa-miR-500-001046	0.0367504	5186.45	0.0242463	0.216383
hsa-miR-500-002428	0.0455125	2959.28	0.0646326	0.114877
hsa-miR-501-001047	0.193065	955.943	0.0722007	0.0750453
hsa-miR-501-3p-002435	0.00774192	15711.5	0.0493401	0.166623
hsa-miR-502-001109	1.78054	0.0853369	2.01714	3.26269
hsa-miR-502-3p-002083	1.22673	0.136864	2.06883	2.87899
hsa-miR-503-001048	0.683286	0.0840017	3.22559	5.40132
hsa-miR-504-002084	3.13868	0.0323415	3.13868	3.13868
hsa-miR-505#-002087	1.24256	0.389937	1.31979	1.56381
hsa-miR-505-002089	0.0240038	5768.7	0.105215	0.0686382
hsa-miR-506-001050	1	1	1	1
hsa-miR-507-001051	1	1	1	1
hsa-miR-508-001052	44.7547	44.7547	44.7547	1.11553e-05
hsa-miR-508-5p-002092	99.5798	0.353592	0.255812	0.111021
hsa-miR-509-3-5p-002155	3.06026	0.0348918	3.06026	3.06026
hsa-miR-509-5p-002235	368.59	0.00288593	368.59	0.00255051
hsa-miR-510-002241	1	1	1	1
hsa-miR-511-001111	0.0526164	0.0145449	108046	0.0120938
hsa-miR-512-3p-001823	0.271037	0.677627	1.23933	4.39332
hsa-miR-512-5p-001145	1	1	1	1
hsa-miR-513-5p-002090	1	1	1	1
hsa-miR-513B-002757	1	1	1	1
hsa-miR-513C-002756	46.1467	46.1467	1.0176e-05	46.1467
hsa-miR-515-3p-002369	38.8534	38.8534	38.8534	1.70495e-05
hsa-miR-515-5p-001112	0.00103173	9.89642	9.89642	9.89642
hsa-miR-516-3p-001149	0.689829	1.84333	1.22715	0.640852
hsa-miR-516a-5p-002416	1	1	1	1
hsa-miR-516b-001150	36.3443	2.08301e-05	36.3443	36.3443
hsa-miR-517#-001113	50.8317	7.61371e-06	50.8317	50.8317
hsa-miR-517a-002402	1213.01	1213.01	0.000719734	0.000944278
hsa-miR-517b-001152	0.089378	0.879687	4.94531	2.57186
hsa-miR-517c-001153	465.093	465.093	0.00187324	0.0024679
hsa-miR-518a-3p-002397	1	1	1	1
hsa-miR-518a-5p-002396	24.7176	24.7176	24.7176	6.62185e-05
hsa-miR-518b-001156	921.682	0.000691252	921.682	0.00170295
hsa-miR-518c#-001158	1	1	1	1
hsa-miR-518c-002401	1	1	1	1
hsa-miR-518d-001159	0.152097	1.2942	1.27462	3.98564
hsa-miR-518d-5p-002389	1	1	1	1
hsa-miR-518e#-002371	1	1	1	1
hsa-miR-518e-002395	577.579	577.579	0.000882724	0.00339588
hsa-miR-518f#-002387	1	1	1	1
hsa-miR-518f-002388	4.4884e-05	17.8217	53.6149	23.317
hsa-miR-519a-002415	5109.73	8.99677	0.00603014	0.00360735
hsa-miR-519b-3p-002384	2.52374	10.102	20.9454	0.00187267
hsa-miR-519c-001163	7.34064	0.00252812	7.34064	7.34064
hsa-miR-519d-002403	1318.39	0.00203739	0.000282382	1318.39
hsa-miR-519e#-001166	1	1	1	1
hsa-miR-519e-002370	63.6089	3.8855e-06	63.6089	63.6089
hsa-miR-520a#-001168	56.0117	56.0117	5.69068e-06	56.0117
hsa-miR-520a-001167	1	1	1	1
hsa-miR-520b-001116	0.383503	0.00486385	10.7355	49.9379
hsa-miR-520c-3p-002400	1.44499	0.442596	1.60443	0.974553
hsa-miR-520D-3P-002743	0.300735	1.22227	0.949712	2.86456
hsa-miR-520d-5p-002393	14.1419	0.000353569	14.1419	14.1419
hsa-miR-520e-001119	3867.76	10.9257	0.00192045	0.0123222
hsa-miR-520f-001120	1016.6	0.180105	0.188405	0.0289891
hsa-miR-520g-001121	1	1	1	1
hsa-miR-520h-001170	0.0302464	42776.5	0.0145071	0.053277
hsa-miR-521-001122	1	1	1	1
hsa-miR-522-002413	3.35068e-05	39.1194	180.87	4.21801
hsa-miR-523-002386	24293.5	0.0732339	0.159282	0.00352883
hsa-miR-524-001173	1	1	1	1
hsa-miR-524-5p-001982	1	1	1	1
hsa-miR-525-001174	1	1	1	1
hsa-miR-525-3p-002385	1	1	1	1
hsa-miR-526b-002382	1	1	1	1
hsa-miR-532-001518	0.5164	1.93531	0.620526	1.61252
hsa-miR-532-3p-002355	0.565682	1.68303	0.675985	1.55381
hsa-miR-539-001286	2.32891	4096.8	0.0560422	0.0018702
hsa-miR-541#-002200	0.0964718	5.57462	5.57462	0.333556
hsa-miR-541-002201	5.22497e-05	26.7489	26.7489	26.7489
hsa-miR-542-3p-001284	0.403268	1.06793	1.24644	1.86292
hsa-miR-542-5p-002240	0.388184	557.108	0.0321021	0.144042
hsa-miR-543-002376	0.015733	269.205	0.000877045	269.205
hsa-miR-544-002265	1	1	1	1
hsa-miR-545#-002266	0.127729	58363.6	0.0184678	0.00726363
hsa-miR-545-002267	0.0214803	10331.6	0.0649808	0.0693436
hsa-miR-548a-001538	7.09182	7.09182	0.00280367	7.09182
hsa-miR-548a-5p-002412	549.045	0.148873	0.0720008	0.169917
hsa-miR-548b-001541	290.578	0.0861597	0.290207	0.137634
hsa-miR-548b-5p-002408	0.00889621	18561.6	0.0544247	0.111272
hsa-miR-548c-001590	1	1	1	1
hsa-miR-548c-5p-002429	0.0134468	50606.4	0.0691756	0.0212434
hsa-miR-548d-001605	0.00612598	30357.8	0.088031	0.0610827
hsa-miR-548d-5p-002237	332.999	332.999	0.00231584	0.00389409
hsa-miR-548E-002881	0.000123989	2693.24	2693.24	0.00111191
hsa-miR-548G-002879	1	1	1	1
hsa-miR-548H-002816	1323.71	1323.71	0.00148817	0.000383496
hsa-miR-548I-002909	60.3787	60.3787	60.3787	4.54305e-06
hsa-miR-548J-002783	0.0166095	32876.8	0.0708129	0.0258607
hsa-miR-548K-002819	0.00358492	66440.8	0.130413	0.0321933
hsa-miR-548L-002904	1	1	1	1
hsa-miR-548M-002775	1	1	1	1
hsa-miR-548N-002888	1	1	1	1
hsa-miR-548P-002798	1	1	1	1
hsa-miR-549-001511	54.3033	54.3033	54.3033	6.24483e-06
hsa-miR-550-001544	1.68946	0.0468945	3.47633	3.63086
hsa-miR-550-002410	0.0189443	15897.7	0.05823	0.0570218
hsa-miR-551a-001519	3.52329e-05	30.5036	30.5036	30.5036
hsa-miR-551b#-002346	63767.4	0.00308162	0.0593711	0.0857129
hsa-miR-551b-001535	1	1	1	1
hsa-miR-552-001520	1	1	1	1
hsa-miR-553-001521	1	1	1	1
hsa-miR-554-001522	35.7834	35.7834	35.7834	2.1825e-05
hsa-miR-555-001523	1	1	1	1
hsa-miR-556-3p-002345	1	1	1	1
hsa-miR-556-5p-002344	429.803	0.270351	0.0665649	0.129288
hsa-miR-557-001525	1	1	1	1
hsa-miR-558-001526	1	1	1	1
hsa-miR-559-001527	1	1	1	1
hsa-miR-561-001528	553.475	553.475	0.0016604	0.00196603
hsa-miR-562-001529	1	1	1	1
hsa-miR-563-001530	1	1	1	1
hsa-miR-564-001531	0.701645	2.13437	0.722371	0.924383
hsa-miR-566-001533	0.00846459	17661	0.182967	0.0365599
hsa-miR-567-001534	1	1	1	1
hsa-miR-569-001536	1	1	1	1
hsa-miR-570-002347	0.0107104	31690.9	0.0296085	0.0995045
hsa-miR-571-001613	0.393739	0.453858	0.893979	6.25957
hsa-miR-572-001614	0.363509	32.5157	0.202931	0.416911
hsa-miR-573-001615	0.529907	0.773682	2.02766	1.20294
hsa-miR-574-3p-002349	1.07293	0.158062	2.43946	2.41716
hsa-miR-575-001617	2773.76	0.000308594	2773.76	0.000421188
hsa-miR-576-3p-002351	0.0221608	5852.27	0.0817384	0.094333
hsa-miR-576-5p-002350	411.251	411.251	0.00209512	0.00282213
hsa-miR-577-002675	0.00317651	3381.11	0.214442	0.434192
hsa-miR-578-001619	1	1	1	1
hsa-miR-579-002398	0.0139693	4554.35	0.121532	0.129332
hsa-miR-580-001621	0.00498447	68048.8	0.0493658	0.059722
hsa-miR-581-001622	1.47836	5.63191	5.63191	0.0213259
hsa-miR-582-3p-002399	0.00128029	746.663	0.00140101	746.663
hsa-miR-582-5p-001983	0.0105998	444.122	0.000478295	444.122
hsa-miR-583-001623	48.2337	48.2337	48.2337	8.91147e-06
hsa-miR-584-001624	0.012673	6953.54	0.130662	0.0868492
hsa-miR-585-001625	1	1	1	1
hsa-miR-586-001539	0.156508	0.107791	5.5263	10.7262
hsa-miR-587-001540	1	1	1	1
hsa-miR-588-001542	1	1	1	1
hsa-miR-589-001543	0.048308	1707.93	0.170685	0.0710095
hsa-miR-589-002409	0.00922431	12821.5	0.165586	0.0510624
hsa-miR-590-3P-002677	0.103802	1085.04	0.139265	0.0637539
hsa-miR-590-5p-001984	5.26547	0.000963493	19.7197	9.99574
hsa-miR-591-001545	44.359	44.359	1.14565e-05	44.359
hsa-miR-592-001546	0.945934	0.0684794	5.43701	2.83935
hsa-miR-593-001547	33.1392	33.1392	33.1392	2.74772e-05
hsa-miR-593-002411	67.7724	1.03886	67.7724	0.000209574
hsa-miR-595-001987	1	1	1	1
hsa-miR-596-001550	0.507265	0.792682	3.02265	0.82277
hsa-miR-597-001551	0.367818	0.0741743	6.29001	5.82724
hsa-miR-598-001988	0.0433119	1537.67	0.192097	0.0781644
hsa-miR-599-001554	1	1	1	1
hsa-miR-600-001556	1	1	1	1
hsa-miR-601-001558	0.1034	2.34455	2.11596	1.94944
hsa-miR-603-001566	40.6299	40.6299	40.6299	1.49095e-05
hsa-miR-604-001567	0.000555736	1508.93	0.0007903	1508.93
hsa-miR-605-001568	0.995549	0.334844	1.66043	1.80665
hsa-miR-606-001569	0.0166059	0.107235	0.0291137	19288.7
hsa-miR-607-001570	1	1	1	1
hsa-miR-608-001571	1	1	1	1
hsa-miR-609-001573	1	1	1	1
hsa-miR-613-001586	1	1	1	1
hsa-miR-614-001587	1	1	1	1
hsa-miR-615-5p-002353	9964.15	0.0798206	0.103371	0.0121631
hsa-miR-616-001589	0.0189541	12750.6	0.0480825	0.0860551
hsa-miR-616-002414	0.0215997	13398.5	0.0418438	0.0825783
hsa-miR-617-001591	1	1	1	1
hsa-miR-618-001593	0.0124964	0.304319	9536.74	0.0275731
hsa-miR-620-002672	1	1	1	1
hsa-miR-621-001598	1	1	1	1
hsa-miR-622-001553	0.0309302	100985	0.0123286	0.0259685
hsa-miR-623-001555	34980.9	0.018094	0.0384374	0.0411035
hsa-miR-624-001557	1.01982	0.223495	3.43262	1.27815
hsa-miR-624-002430	1	1	1	1
hsa-miR-625#-002432	6.10213	0.0769099	4.16788	0.511236
hsa-miR-625-002431	0.104887	4511.94	0.143181	0.0147581
hsa-miR-626-001559	1	1	1	1
hsa-miR-627-001560	0.000189063	210.37	5.356	4.69429
hsa-miR-628-3p-002434	0.0362634	23612.8	0.0591145	0.0197556
hsa-miR-628-5p-002433	0.116473	1.76059	0.99176	4.91712
hsa-miR-629-001562	0.0643086	1504.2	0.164728	0.0627564
hsa-miR-629-002436	0.150638	49831.9	0.00938879	0.0141889
hsa-miR-630-001563	1442.46	0.000727728	0.000660428	1442.46
hsa-miR-631-001564	1	1	1	1
hsa-miR-633-001574	1	1	1	1
hsa-miR-634-001576	1	1	1	1
hsa-miR-635-001578	1	1	1	1
hsa-miR-636-002088	0.672363	1.21194	1.20023	1.02247
hsa-miR-637-001581	0.107829	2.07745	3.0883	1.44549
hsa-miR-638-001582	0.137077	2.2549	2.51065	1.28861
hsa-miR-639-001583	3.43144	1.85294	0.325519	0.483157
hsa-miR-640-001584	1	1	1	1
hsa-miR-641-001585	0.0218671	28202.4	0.0438861	0.0369484
hsa-miR-642-001592	0.000698069	16296.6	0.379102	0.231873
hsa-miR-643-001594	12786	0.0154169	0.0823925	0.0615715
hsa-miR-644-001596	0.339048	2.88498	1.04071	0.982352
hsa-miR-645-001597	83401.2	0.0165406	0.0143099	0.050657
hsa-miR-646-001599	0.013727	0.171366	25281.3	0.0168152
hsa-miR-647-001600	1	1	1	1
hsa-miR-648-001601	1122.21	0.00134377	1122.21	0.00059092
hsa-miR-649-001602	0.000391962	1933	1933	0.000682799
hsa-miR-650-001603	0.174169	0.932103	2.66764	2.30907
hsa-miR-651-001604	917.379	917.379	0.0011247	0.00105649
hsa-miR-652-002352	0.0952632	8.12328	1.20586	1.07163
hsa-miR-653-002292	50.108	50.108	50.108	7.94839e-06
hsa-miR-654-001611	0.000284217	15.2096	15.2096	15.2096
hsa-miR-654-3p-002239	0.00143866	1056.12	0.00062318	1056.12
hsa-miR-655-001612	0.374596	10354.9	0.0615288	0.00418998
hsa-miR-656-001510	0.34066	1096	0.0236405	0.113295
hsa-miR-657-001512	1.19111	0.185734	1.50662	3.00021
hsa-miR-658-001513	1	1	1	1
hsa-miR-659-001514	3739.89	0.0843866	0.0576377	0.0549745
hsa-miR-660-001515	0.0541801	608.255	0.113354	0.267694
hsa-miR-661-001606	0.598143	1.27594	1.36563	0.959472
hsa-miR-662-001607	0.516759	3.35791	0.278271	2.07098
hsa-miR-663B-002857	0.0246231	9849.13	0.0283238	0.145582
hsa-miR-664-002897	2.28796	0.0964592	3.12328	1.45076
hsa-miR-665-002681	8.11545e-05	23.0974	23.0974	23.0974
hsa-miR-668-001992	4.71635e-05	27.6778	27.6778	27.6778
hsa-miR-671-3p-002322	0.449241	1.02141	1.92194	1.13392
hsa-miR-672-002327	30.0263	3.69397e-05	30.0263	30.0263
hsa-miR-674-002021	8.19308	0.00181827	8.19308	8.19308
hsa-miR-675-002005	1	1	1	1
hsa-miR-708#-002342	601.064	601.064	0.00290902	0.000951506
hsa-miR-708-002341	0.00250593	0.0151826	241.447	108.859
hsa-miR-7-2#-002314	0.0520992	34999.1	0.116258	0.00471723
hsa-miR-720-002895	0.95665	0.984909	1.69356	0.626685
hsa-miR-744#-002325	0.354612	1.32071	1.84845	1.15514
hsa-miR-744-002324	0.361938	0.90051	2.61863	1.17167
hsa-miR-758-001990	0.220623	8383.17	0.0661395	0.00817484
hsa-miR-765-002643	0.0356203	0.0180838	0.0802055	19355.7
hsa-miR-766-001986	0.211343	537.187	0.150169	0.0586553
hsa-miR-767-3p-001995	1	1	1	1
hsa-miR-767-5p-001993	1	1	1	1
hsa-miR-769-3p-002003	0.0816393	20566.8	0.0228828	0.0260271
hsa-miR-769-5p-001998	0.0438405	939.032	0.221965	0.109436
hsa-miR-770-5p-002002	0.000593087	11.9022	11.9022	11.9022
hsa-miR-802-002004	38.6972	38.6972	1.72569e-05	38.6972
hsa-miR-871-002354	47.8922	47.8922	47.8922	9.10345e-06
hsa-miR-872-002264	2401.19	2.09349	0.0179348	0.0110919
hsa-miR-873-002356	34.7552	34.7552	2.382e-05	34.7552
hsa-miR-874-002268	0.00807366	142.722	0.00608063	142.722
hsa-miR-875-3p-002204	1	1	1	1
hsa-miR-875-5p-002203	0.000228651	0.000435946	3167.36	3167.36
hsa-miR-876-3p-002225	1128.84	1128.84	0.00404962	0.000193786
hsa-miR-876-5p-002205	1265.18	1265.18	0.00607668	0.000102809
hsa-miR-885-3p-002372	1	1	1	1
hsa-miR-885-5p-002296	0.009121	68795.7	0.151502	0.0105191
hsa-miR-886-3p-002194	0.251183	2.64233	0.997102	1.51106
hsa-miR-886-5p-002193	0.22448	130.624	0.330256	0.103264
hsa-miR-887-002374	0.00269815	541.498	0.00126398	541.498
hsa-miR-888#-002213	1	1	1	1
hsa-miR-888-002212	2392.88	20.6763	0.00367996	0.00549241
hsa-miR-889-002202	0.00884567	296.896	0.00128251	296.896
hsa-miR-890-002209	1	1	1	1
hsa-miR-891a-002191	1956.93	1956.93	0.000972342	0.000268554
hsa-miR-891b-002210	1	1	1	1
hsa-miR-892a-002195	1	1	1	1
hsa-miR-892b-002214	0.00857235	0.208036	90933.9	0.00616644
hsa-miR-9#-002231	0.0544024	0.657842	1.66072	16.8253
hsa-miR-9-000583	0.014747	0.919271	2.06847	35.6619
hsa-miR-920-002150	1.81872e-05	38.0258	38.0258	38.0258
hsa-miR-921-002151	1	1	1	1
hsa-miR-922-002152	2290.78	2290.78	0.000244988	0.000777834
hsa-miR-924-002154	1	1	1	1
hsa-miR-92a-000431	0.347194	1.05542	1.94371	1.40402
hsa-miR-92a-1#-002137	0.0324904	4304.95	0.0873018	0.0818943
hsa-miR-92a-2#-002138	374.254	0.0475059	374.254	0.000150286
hsa-miR-92b#-002343	0.00143225	316.733	316.733	0.00695974
hsa-miR-93#-002139	0.873157	0.886574	1.25554	1.02887
hsa-miR-933-002176	2946.81	2946.81	2946.81	0.00033935
hsa-miR-934-002177	1	1	1	1
hsa-miR-935-002178	2.36431	2221.07	3.88635	0.108831
hsa-miR-936-002179	1	1	1	1
hsa-miR-937-002180	3.32778e-05	173.35	173.35	173.35
hsa-miR-938-002181	0.0128311	4097.18	0.0190217	4097.18
hsa-miR-939-002182	2.03364	0.058682	3.33125	2.51544
hsa-miR-941-002183	0.697412	34605.4	1.43503	0.999191
hsa-miR-942-002187	1.09816	30188.4	0.999365	0.911196
hsa-miR-943-002188	0.00996585	12571.2	12571.2	0.00798196
hsa-miR-944-002189	2.00818e-05	223.151	223.151	223.151
hsa-miR-95-000433	0.249899	221208	0.143033	27.9769
hsa-miR-96#-002140	1	1	1	1
hsa-miR-98-000577	0.0978905	1.83568	2.07529	2.68154
hsa-miR-99a#-002141	0.379628	8910.44	0.0543211	0.0054422
hsa-miR-99a-000435	17.7231	0.13827	33.6273	0.012135
hsa-miR-99b#-002196	1.18535	0.662188	1.49829	0.850311
hsa-miR-99b-000436	0.323775	1.39191	1.96982	1.12647
mmu-let-7d#-001178	179702	1.33943	179702	0.746583
mmu-miR-124a-001182	0.0347959	5.41538	3.10601	1.7086
mmu-miR-129-3p-001184	0.330864	0.603871	9.63518	0.519452
mmu-miR-134-001186	14.4751	30831.7	0.0690842	30831.7
mmu-miR-137-001129	0.579984	7982.96	2.63368	0.654667
mmu-miR-140-001187	0.30225	1.00613	2.83591	1.15955
mmu-miR-153-001191	#DIV/0!	#DIV/0!	#DIV/0!	#DIV/0!
mmu-miR-187-001193	0.318654	0.73106	2.82463	1.51973
mmu-miR-374-5p-001319	0.561385	0.62376	1.63588	1.74571
mmu-miR-379-001138	37.3507	0.0149684	3.65295	0.489646
mmu-miR-451-001141	1.41079	0.708824	3.62393e+06	3.62393e+06
mmu-miR-491-001630	1.29286	0.185638	3.92193	1.06239
mmu-miR-495-001663	9.59811	28434.9	0.963763	0.108105
mmu-miR-496-001953	1	2.93235e+06	2.93235e+06	2.93235e+06
mmu-miR-499-001352	1	1.4744e+07	1.4744e+07	1.4744e+07
mmu-miR-615-001960	0.0109575	10.689	3.37775	2.52768
mmu-miR-93-001090	0.185028	1.59528	2.24204	1.51106
mmu-miR-96-000186	0.0509354	0.667487	7.63069	3.85455
rno-miR-29c#-001818	1.28015	0.718128	2.48684	0.437411
rno-miR-7#-001338	0.822628	1.10827	0.765414	1.43302
	1	1	1	1
	1	1	1	1
	1	1	1	1
	1	1	1	1
	1	1	1	1
	1	1	1	1
	1	1	1	1
	1	1	1	1
	1	1	1	1
	1	1	1	1
	1	1	1	1
	1	1	1	1
	1	1	1	1
	1	1	1	1
	1	1	1	1
	1	1	1	1
	1	1	1	1
	1	1	1	1
	1	1	1	1
	1	1	1	1
	1	1	1	1
	1	1	1	1
	1	1	1	1
	1	1	1	1
	1	1	1	1
	1	1	1	1
	1	1	1	1
	1	1	1	1
	1	1	1	1
	1	1	1	1
	1	1	1	1
	1	1	1	1
	1	1	1	1
	1	1	1	1
	1	1	1	1
	1	1	1	1
	1	1	1	1
	1	1	1	1
	1	1	1	1
	1	1	1	1
	1	1	1	1
	1	1	1	1
	1	1	1	1
	1	1	1	1
	1	1	1	1
	1	1	1	1
	1	1	1	1
	1	1	1	1
	1	1	1	1
	1	1	1	1
	1	1	1	1
	1	1	1	1
	1	1	1	1
	1	1	1	1
	1	1	1	1
	1	1	1	1
	1	1	1	1
	1	1	1	1
	1	1	1	1
	1	1	1	1
	1	1	1	1
	1	1	1	1
	1	1	1	1
	1	1	1	1
	1	1	1	1
	1	1	1	1
	1	1	1	1
	1	1	1	1
	1	1	1	1
	1	1	1	1
	1	1	1	1
	1	1	1	1
	1	1	1	1
	1	1	1	1
	1	1	1	1
	1	1	1	1
	1	1	1	1
	1	1	1	1
	1	1	1	1
	1	1	1	1
	1	1	1	1
	1	1	1	1
	1	1	1	1
	1	1	1	1
	1	1	1	1
	1	1	1	1
	1	1	1	1
	1	1	1	1
	1	1	1	1
	1	1	1	1
	1	1	1	1
	1	1	1	1
	1	1	1	1
	1	1	1	1
	1	1	1	1
	1	1	1	1
	1	1	1	1
	1	1	1	1
	1	1	1	1
	1	1	1	1
	1	1	1	1
	1	1	1	1
	1	1	1	1
	1	1	1	1
	1	1	1	1
	1	1	1	1
	1	1	1	1
	1	1	1	1
	1	1	1	1
	1	1	1	1
	1	1	1	1
	1	1	1	1
	1	1	1	1
	1	1	1	1
	1	1	1	1
	1	1	1	1
	1	1	1	1
	1	1	1	1
	1	1	1	1
	1	1	1	1
	1	1	1	1
	1	1	1	1
	1	1	1	1
	1	1	1	1
	1	1	1	1
	1	1	1	1
	1	1	1	1
	1	1	1	1
	1	1	1	1
	1	1	1	1
	1	1	1	1
	1	1	1	1
	1	1	1	1
	1	1	1	1
	1	1	1	1
	1	1	1	1
	1	1	1	1
	1	1	1	1
	1	1	1	1
	1	1	1	1
	1	1	1	1
	1	1	1	1
	1	1	1	1
	1	1	1	1
	1	1	1	1
	1	1	1	1
	1	1	1	1
	1	1	1	1
	1	1	1	1
	1	1	1	1
	1	1	1	1
	1	1	1	1
	1	1	1	1
	1	1	1	1
	1	1	1	1
	1	1	1	1
	1	1	1	1
	1	1	1	1
	1	1	1	1
	1	1	1	1
	1	1	1	1
	1	1	1	1
	1	1	1	1
	1	1	1	1
	1	1	1	1
	1	1	1	1
	1	1	1	1
	1	1	1	1
	1	1	1	1
	1	1	1	1
	1	1	1	1
	1	1	1	1
	1	1	1	1
	1	1	1	1
	1	1	1	1
	1	1	1	1
	1	1	1	1
	1	1	1	1
	1	1	1	1
	1	1	1	1
	1	1	1	1
	1	1	1	1
	1	1	1	1
	1	1	1	1
	1	1	1	1
	1	1	1	1
	1	1	1	1
	1	1	1	1
	1	1	1	1
	1	1	1	1
	1	1	1	1
	1	1	1	1
	1	1	1	1
	1	1	1	1
	1	1	1	1
	1	1	1	1
	1	1	1	1
	1	1	1	1
	1	1	1	1
	1	1	1	1
	1	1	1	1
	1	1	1	1
	1	1	1	1
	1	1	1	1
	1	1	1	1
	1	1	1	1
	1	1	1	1
	1	1	1	1
	1	1	1	1
	1	1	1	1
	1	1	1	1
	1	1	1	1
	1	1	1	1
	1	1	1	1
	1	1	1	1
	1	1	1	1
	1	1	1	1
	1	1	1	1
	1	1	1	1
	1	1	1	1
	1	1	1	1
	1	1	1	1
	1	1	1	1
	1	1	1	1
	1	1	1	1
	1	1	1	1
	1	1	1	1
	1	1	1	1
	1	1	1	1
	1	1	1	1
	1	1	1	1
	1	1	1	1
	1	1	1	1
	1	1	1	1
	1	1	1	1
	1	1	1	1
	1	1	1	1
	1	1	1	1
	1	1	1	1
	1	1	1	1
	1	1	1	1
	1	1	1	1
	1	1	1	1
	1	1	1	1
	1	1	1	1
	1	1	1	1
	1	1	1	1
	1	1	1	1
	1	1	1	1
	1	1	1	1
	1	1	1	1
	1	1	1	1
	1	1	1	1
	1	1	1	1
	1	1	1	1
	1	1	1	1
	1	1	1	1
	1	1	1	1
	1	1	1	1
	1	1	1	1
	1	1	1	1
	1	1	1	1
	1	1	1	1
	1	1	1	1
	1	1	1	1
	1	1	1	1
	1	1	1	1
	1	1	1	1
	1	1	1	1
	1	1	1	1
	1	1	1	1
	1	1	1	1
	1	1	1	1
	1	1	1	1
	1	1	1	1
	1	1	1	1
	1	1	1	1
	1	1	1	1
	1	1	1	1
	1	1	1	1
	1	1	1	1
	1	1	1	1
	1	1	1	1
	1	1	1	1
	1	1	1	1
	1	1	1	1
	1	1	1	1
	1	1	1	1
	1	1	1	1
	1	1	1	1
	1	1	1	1
	1	1	1	1
	1	1	1	1
	1	1	1	1
	1	1	1	1
	1	1	1	1
	1	1	1	1
	1	1	1	1
	1	1	1	1
	1	1	1	1
	1	1	1	1
	1	1	1	1
	1	1	1	1
	1	1	1	1
	1	1	1	1
	1	1	1	1
	1	1	1	1
	1	1	1	1
	1	1	1	1
	1	1	1	1
	1	1	1	1
	1	1	1	1
	1	1	1	1
	1	1	1	1
	1	1	1	1
	1	1	1	1
	1	1	1	1
	1	1	1	1
	1	1	1	1
	1	1	1	1
	1	1	1	1
	1	1	1	1
	1	1	1	1
	1	1	1	1
	1	1	1	1
	1	1	1	1
	1	1	1	1
	1	1	1	1
