# Supplementary material for: Identification of cell and disease specific microRNAs in glomerular pathologies
Source: J Cell Mol Med. 2019 Apr 4;23(6):3927–39. doi: 10.1111/jcmm.14270 (PMC6533525; doi:10.1111/jcmm.14270)
Supplement: Supplementary file 2 [file JCMM-23-3927-s002.xlsx]

## Sheet: Tabelle1
	fold change local mean
MiR	GECs	MCs	PODs	TCs
ath-miR159a-000338	-	6.11313e-05	-	-
dme-miR-7-000268	0.0305971	0.0161903	0.0160194	0.0736237
hsa-let-7a#-002307	0.00588615	0.00878508	0.0172526	0.0271165
hsa-let-7a-000377	2.62905	0.648992	7.81887	8.13597
hsa-let-7b#-002404	0.00183569	0.00604213	0.0171216	0.0154882
hsa-let-7b-002619	5.42844	7.85859	8.72382	13.6262
hsa-let-7c#-002405	0.096759	0.36609	0.00148838	-
hsa-let-7c-000379	0.335304	1.78791	0.120655	0.0178778
hsa-let-7d-002283	0.956303	0.835245	2.23451	2.50414
hsa-let-7e#-002407	0.000252145	9.67937e-05	0.00434617	0.00375835
hsa-let-7e-002406	5.52716	4.59566	24.1	13.1165
hsa-let-7f-000382	0.168701	0.448218	0.62242	0.631701
hsa-let-7f-1#-002417	0.0341147	0.0120759	0.0167228	0.0244388
hsa-let-7f-2#-002418	0.00288851	0.00222539	0.00116372	0.000865796
hsa-let-7g#-002118	0.00251982	0.000684943	0.00231778	0.00146114
hsa-let-7g-002282	0.944446	0.570885	2.01665	1.36444
hsa-let-7i#-002172	0.00464385	0.00116478	0.00420103	0.00512339
hsa-miR-100#-002142	0.106915	-	0.0757274	-
hsa-miR-100-000437	24.2774	0.0646714	47.1099	0.0340858
hsa-miR-1-002222	-	-	0.00274869	0.00428441
hsa-miR-101#-002143	0.00032182	-	1858.55	514.959
hsa-miR-101-002253	0.00696114	0.00140158	0.0283789	0.0206647
hsa-miR-103-000439	0.325683	0.191614	1.82255	1.34287
hsa-miR-105#-002168	-	-	-	-
hsa-miR-105-002167	-	-	-	-
hsa-miR-106a#-002170	-	46.2786	-	0.0092734
hsa-miR-106a-002169	35.1277	10.4561	43.7424	46.024
hsa-miR-106b#-002380	0.179809	0.154993	0.429271	0.428484
hsa-miR-106b-000442	0.592768	1.28011	3.75278	3.63087
hsa-miR-107-000443	0.00842294	0.0108082	0.0635026	0.058733
hsa-miR-10a#-002288	0.00248341	0.00194808	0.00186186	0.000143896
hsa-miR-10a-000387	0.577759	0.750161	1.99302	0.175472
hsa-miR-10b#-002315	1.42458	0.0168778	0.151245	0.060217
hsa-miR-10b-002218	3.27964	0.161574	1.78752	0.542733
hsa-miR-1178-002777	0.000247641	-	-	0.000114633
hsa-miR-1179-002776	0.000109297	6.75948e-05	-	-
hsa-miR-1180-002847	0.0814772	-	0.120404	0.215583
hsa-miR-1182-002830	-	-	-	-
hsa-miR-1183-002841	0.00508527	0.000760519	0.00358195	0.00204641
hsa-miR-1184-002842	-	-	-	-
hsa-miR-1197-002810	0.0012111	-	-	-
hsa-miR-1200-002829	-	-	-	-
hsa-miR-1201-002781	0.0533836	-	0.204045	0.0465303
hsa-miR-1203-002877	-	-	-	-
hsa-miR-1204-002872	-	-	-	-
hsa-miR-1205-002778	-	-	-	-
hsa-miR-1206-002878	-	-	-	-
hsa-miR-1208-002880	0.00919802	0.00516961	0.0139456	0.00882808
hsa-miR-122#-002130	-	-	-	-
hsa-miR-122-002245	-	8.43222e-05	0.000183741	-
hsa-miR-1224-3P-002752	-	-	-	-
hsa-miR-1225-3P-002766	0.64597	0.00321999	14.8353	0.0521682
hsa-miR-1226#-002758	0.0489869	-	0.0301847	0.0231205
hsa-miR-1227-002769	0.038836	1.68286e-05	0.016075	0.0136336
hsa-miR-1228#-002763	-	-	0.0118988	-
hsa-miR-1233-002768	0.0830163	0.116975	0.330555	0.228191
hsa-miR-1236-002761	0.00226471	-	-	-
hsa-miR-1238-002927	0.767128	-	-	-
hsa-miR-124#-002197	-	-	-	-
hsa-miR-1243-002854	1.68475	0.46306	1.57785	1.60027
hsa-miR-1244-002791	0.0048545	0.00543416	0.000673497	0.00286215
hsa-miR-1245-002823	-	-	-	-
hsa-miR-1247-002893	398.805	130.081	0.00164575	0.00588115
hsa-miR-1248-002870	0.00110598	0.000902536	0.00220037	0.0021601
hsa-miR-1249-002868	0.000381122	0.000832808	0.0283395	0.0358549
hsa-miR-1250-002887	-	-	-	-
hsa-miR-1251-002820	-	-	-	-
hsa-miR-1252-002860	-	-	-	-
hsa-miR-1253-002894	-	-	-	-
hsa-miR-1254-002818	0.0841752	-	0.0499615	0.0705267
hsa-miR-1255A-002805	-	-	0.00366229	0.00482691
hsa-miR-1255B-002801	0.00458628	0.000100346	0.00339578	0.0093185
hsa-miR-1256-002850	-	2.57918e-05	-	0.000519465
hsa-miR-1257-002910	-	-	-	-
hsa-miR-1259-002796	-	-	-	-
hsa-miR-125a-3p-002199	0.0260882	0.00114239	0.00309029	0.00431721
hsa-miR-125a-5p-002198	1.80317	0.223798	2.92606	3.69689
hsa-miR-125b-000449	1.80693	1.70087	3.70882	0.207519
hsa-miR-125b-1#-002378	0.0370994	0.00376606	0.0258976	0.000254035
hsa-miR-125b-2#-002158	0.0242233	-	0.000256805	0.000286995
hsa-miR-126#-000451	26.585	0.0171134	0.0319943	0.0584892
hsa-miR-1260-002896	0.483149	0.122791	0.42601	0.283479
hsa-miR-126-002228	510.066	0.188583	0.651104	0.991933
hsa-miR-1262-002852	0.0115781	0.000153686	0.00265322	0.00539304
hsa-miR-1263-002784	0.0387016	0.000376848	-	-
hsa-miR-1264-002799	-	-	-	-
hsa-miR-1265-002790	-	-	-	-
hsa-miR-1267-002885	1.03709	0.719103	10.8	7.53869
hsa-miR-1269-002789	0.149326	0.00505971	-	-
hsa-miR-1270-002807	0.00733767	-	-	0.000264639
hsa-miR-127-000452	0.986601	5.86004e-05	0.0196675	8.43832e-05
hsa-miR-1271-002779	0.142946	-	0.0798236	0.0681244
hsa-miR-1272-002845	-	-	0.00154408	0.0134646
hsa-miR-1274A-002883	29.3755	0.664929	8.33372	10.8703
hsa-miR-1274B-002884	43.0977	5.71309	33.6833	31.0455
hsa-miR-1275-002840	0.713774	9.00617e-05	0.727975	0.612727
hsa-miR-127-5p-002229	0.000400625	-	-	-
hsa-miR-1276-002843	0.000662193	0.000123113	0.000703072	0.000617323
hsa-miR-1278-002851	0.000212174	-	9.90117e-05	0.000148971
hsa-miR-1282-002803	0.00502569	0.000840929	0.0303736	0.0178778
hsa-miR-1283-002890	-	-	-	-
hsa-miR-1284-002903	-	-	-	-
hsa-miR-1285-002822	0.0206966	-	0.004126	0.00463349
hsa-miR-1286-002773	-	-	-	-
hsa-miR-1288-002832	0.000188198	-	-	-
hsa-miR-1289-002871	6.32708	10.1069	26.2266	-
hsa-miR-128a-002216	0.0327932	0.012143	0.0970558	0.167393
hsa-miR-129#-002298	-	0.000206048	-	-
hsa-miR-1290-002863	0.0227583	0.000921499	0.0461655	0.0329475
hsa-miR-129-000590	-	0.000559053	0.000219721	-
hsa-miR-1291-002838	0.0048815	-	0.00517208	0.00684049
hsa-miR-1292-002824	0.00166824	-	0.00627556	0.00388011
hsa-miR-1293-002905	0.000696079	-	0.000223562	0.00189356
hsa-miR-1294-002785	0.00151921	-	0.00029994	0.000692122
hsa-miR-1296-002908	0.0190184	-	0.089744	0.131334
hsa-miR-1298-002861	0.119704	0.152965	1.86731	0.257085
hsa-miR-1300-002902	0.0033411	0.00186097	-	0.00152003
hsa-miR-1301-002827	0.0322075	-	0.00234363	0.00532617
hsa-miR-1302-002901	-	-	-	-
hsa-miR-1303-002792	0.000770744	-	0.0168158	0.0473108
hsa-miR-1304-002874	0.00256387	-	-	-
hsa-miR-1305-002867	0.00905255	0.0034511	0.000104512	670.603
hsa-miR-130a#-002131	0.000721127	-	-	-
hsa-miR-130a-000454	0.122304	0.660336	0.799384	0.56578
hsa-miR-130b#-002114	0.329087	0.00115034	0.312074	0.190164
hsa-miR-130b-000456	0.308756	0.0360782	1.00205	0.725132
hsa-miR-132#-002132	0.00019162	-	0.000193948	0.00102676
hsa-miR-132-000457	0.616229	0.101903	1.34813	1.45026
hsa-miR-1324-002815	-	-	-	-
hsa-miR-133a-002246	0.000797925	0.000791716	0.105767	0.0731659
hsa-miR-133b-002247	-	0.00525269	0.0309259	0.00255283
hsa-miR-135a-000460	-	0.000509465	0.030479	0.00843915
hsa-miR-135b#-002159	-	0.000272449	0.0601605	0.030381
hsa-miR-135b-002261	9.52145e-05	0.00250022	1.0807	0.382177
hsa-miR-136#-002100	0.122558	-	0.00120142	-
hsa-miR-136-000592	0.00056032	0.000213907	0.000984691	0.00752713
hsa-miR-138-002284	0.293522	0.0156171	8.44419	1.84461
hsa-miR-138-2#-002144	-	0.000117282	-	-
hsa-miR-139-3p-002313	0.271409	-	0.0198731	0.0816906
hsa-miR-139-5p-002289	1.88497	0.000847953	0.0922031	0.165662
hsa-miR-140-3p-002234	0.0261063	0.0135861	0.072291	0.0423444
hsa-miR-141#-002145	-	-	-	-
hsa-miR-141-000463	-	0.00134262	0.00325068	0.00484366
hsa-miR-142-3p-000464	-	0.000525971	1.74226	2.3988
hsa-miR-142-5p-002248	0.000246272	2.97504e-05	0.00705548	0.00937033
hsa-miR-143#-002146	-	-	-	-
hsa-miR-143-002249	0.00325425	0.000965305	0.215979	0.00215561
hsa-miR-144#-002148	0.000202406	3.9093e-05	0.000127074	0.000147634
hsa-miR-144-002676	0.00195792	0.000650696	0.00441295	-
hsa-miR-145#-002149	0.000460835	0.000148451	0.0144575	-
hsa-miR-145-002278	0.035985	0.00402519	0.70269	0.0013408
hsa-miR-146a#-002163	-	-	-	-
hsa-miR-146a-000468	13.3849	0.271923	326.052	10.0583
hsa-miR-146b-001097	0.0897801	0.459543	2.75291	0.375092
hsa-miR-146b-3p-002361	-	-	0.00135825	0.000299183
hsa-miR-147-000469	-	-	0.000351536	-
hsa-miR-147b-002262	0.000179658	0.0001795	0.00304564	-
hsa-miR-148a#-002134	-	0.000523789	-	0.00265571
hsa-miR-148a-000470	-	0.0336621	0.0283395	0.150341
hsa-miR-148b#-002160	0.0156308	0.00507728	0.0256119	0.0261384
hsa-miR-148b-000471	0.00871393	0.0269845	0.105547	0.0548378
hsa-miR-149#-002164	0.00823817	0.0220859	0.0162205	0.0266876
hsa-miR-149-002255	0.628742	0.29144	3.97226	3.7485
hsa-miR-150-000473	0.0151824	0.0133249	0.0214327	0.00419043
hsa-miR-151-3p-002254	5.87073	0.0137853	6.02499	6.82257
hsa-miR-151-5P-002642	0.451732	0.0722565	0.457219	0.262486
hsa-miR-152-000475	0.125133	0.289829	0.895001	1.8079
hsa-miR-154#-000478	0.00926843	-	0.000280436	-
hsa-miR-154-000477	-	-	-	-
hsa-miR-155#-002287	0.00321389	-	0.00148735	0.000977452
hsa-miR-155-002623	40.8578	0.00994558	10.8525	6.6868
hsa-miR-15a#-002419	0.0149941	0.00493502	0.146296	0.102829
hsa-miR-15a-000389	0.048279	0.149506	0.661567	0.286243
hsa-miR-15b#-002173	0.519264	0.263025	0.448431	1.07573
hsa-miR-15b-000390	1.07366	2.235	5.78357	9.02742
hsa-miR-16-000391	9.78478	4.08482	16.2454	16.2269
hsa-miR-16-1#-002420	0.0245274	0.000176416	0.142493	0.0749106
hsa-miR-16-2#-002171	-	-	0.0448409	0.227559
hsa-miR-17#-002421	0.0347592	6.62956e-05	0.0608313	0.0617385
hsa-miR-17-002308	43.3674	11.9943	52.0909	65.7224
hsa-miR-181a-000480	0.811993	0.257255	1.31582	1.59363
hsa-miR-181a-2#-002317	0.265639	0.0127203	0.508726	2.28044
hsa-miR-181c#-002333	0.0266179	0.00709625	0.018788	-
hsa-miR-181c-000482	0.0108703	0.0180641	0.0874716	0.0580449
hsa-miR-182#-000483	-	0.0401424	0.00813275	0.00982255
hsa-miR-182-002334	-	0.00612222	0.165851	0.060973
hsa-miR-1825-002907	0.0287268	0.0118602	0.0558213	0.0581255
hsa-miR-1826-002873	-	-	-	-
hsa-miR-183#-002270	0.000559156	0.0787416	0.246381	0.266889
hsa-miR-183-002269	0.000131426	0.0321792	0.193172	0.268188
hsa-miR-184-000485	0.000778259	0.000372434	0.00268281	0.00217362
hsa-miR-185#-002104	-	-	-	-
hsa-miR-185-002271	0.0443335	0.0302331	0.0618947	0.0785804
hsa-miR-186#-002105	0.00140476	1.99296e-05	0.000199401	0.00169831
hsa-miR-186-002285	7.64512	0.547629	3.14042	2.38058
hsa-miR-188-3p-002106	-	0.00116155	-	-
hsa-miR-18a#-002423	0.0343997	0.00784653	0.020919	0.0230884
hsa-miR-18a-002422	0.345927	0.16236	0.369324	0.368903
hsa-miR-18b#-002310	-	-	-	-
hsa-miR-18b-002217	0.279814	0.444505	0.900601	0.855188
hsa-miR-190-000489	-	0.00213473	0.0169915	0.00995278
hsa-miR-190b-002263	0.00121868	0.000861579	0.00318158	0.00420206
hsa-miR-191#-002678	0.0461201	9.36912e-05	0.0125598	0.0168666
hsa-miR-191-002299	34.4525	2.99026	37.09	13.0621
hsa-miR-192#-002272	0.000567748	0.000972019	0.0258079	0.00177043
hsa-miR-192-000491	0.080133	0.045603	1.33234	0.124422
hsa-miR-193a-3p-002250	0.00655377	0.000538141	0.00862631	0.00122527
hsa-miR-193a-5p-002281	0.577759	0.048103	4.75011	1.04849
hsa-miR-193b#-002366	0.0327477	0.00169591	0.31665	0.295722
hsa-miR-193b-002367	3.15697	0.00643106	23.8177	32.9068
hsa-miR-194#-002379	0.00217999	0.000868174	0.0503439	-
hsa-miR-194-000493	0.0263061	0.08743	1.02382	0.0561066
hsa-miR-195#-002107	0.0449835	-	-	-
hsa-miR-195-000494	0.347851	0.349235	0.0980703	0.0774986
hsa-miR-196a#-002336	-	1.81996e-05	-	-
hsa-miR-196b-002215	0.82848	0.194693	1.7764	1.59032
hsa-miR-197-000497	2.93333	0.356079	2.13904	3.41365
hsa-miR-198-002273	0.000124251	0.000246056	0.00326649	-
hsa-miR-199a-000498	0.00203965	-	0.599969	0.332705
hsa-miR-199a-3p-002304	0.579363	0.00245557	0.000818891	0.00240177
hsa-miR-199b-000500	0.000898957	-	-	0.0030825
hsa-miR-19a#-002424	-	0.000503847	0.00125071	0.00030378
hsa-miR-19a-000395	1.74417	0.920361	4.92444	5.35659
hsa-miR-19b-000396	48.4203	22.0892	95.2046	128.205
hsa-miR-19b-1#-002425	0.0201307	0.0228648	0.113437	0.157379
hsa-miR-200a#-001011	-	0.00114795	0.363231	0.093643
hsa-miR-200a-000502	0.00100718	0.0247106	9.05026	1.68449
hsa-miR-200b#-002274	-	8.975e-05	0.411784	0.0907672
hsa-miR-200b-002251	0.0076281	0.0413283	26.9453	6.2824
hsa-miR-200c#-002286	-	-	-	-
hsa-miR-200c-002300	0.0275948	0.0208367	0.2079	0.161916
hsa-miR-202#-002362	-	-	-	-
hsa-miR-202-002363	-	0.00948768	0.000552001	0.0059385
hsa-miR-203-000507	0.00205669	0.0118602	0.0366501	0.357326
hsa-miR-204-000508	0.135235	0.0256708	0.063239	0.00127819
hsa-miR-205-000509	-	3.38443e-05	0.0313359	0.0293665
hsa-miR-206-000510	0.000749148	1.2503	0.00552029	0.00864639
hsa-miR-208-000511	-	5.85598e-05	0.00258963	0.000903815
hsa-miR-208b-002290	-	3.77352e-05	-	-
hsa-miR-20a#-002437	0.0498086	0.000882125	0.0769977	0.0924819
hsa-miR-20a-000580	9.07904	12.9985	34.5343	31.9405
hsa-miR-20b#-002311	-	-	-	0.00016347
hsa-miR-20b-001014	3.78565	0.825461	3.23543	5.74105
hsa-miR-21#-002438	0.0363359	0.000181376	0.149059	0.123648
hsa-miR-210-000512	0.266746	0.188583	6.1091	4.27912
hsa-miR-21-000397	4.55212	26.6538	194.95	141.27
hsa-miR-211-000514	-	0.00280705	0.0539572	0.002544
hsa-miR-212-000515	0.104136	0.0132421	0.0925233	0.824342
hsa-miR-213-000516	0.217267	0.027936	0.161204	0.118283
hsa-miR-214#-002293	0.116188	9.92394e-05	-	-
hsa-miR-214-002306	4.25023	0.000913234	35.6532	41.4504
hsa-miR-215-000518	0.0326345	0.274195	0.454376	0.116493
hsa-miR-216a-002220	0.0779417	-	-	-
hsa-miR-216b-002326	0.0117478	-	-	-
hsa-miR-217-002337	0.0255159	-	0.000659179	-
hsa-miR-218-000521	0.436647	0.0169129	0.30354	0.660813
hsa-miR-218-1#-002094	-	-	-	-
hsa-miR-218-2#-002294	8.05107e-05	-	0.000311811	0.00158238
hsa-miR-219-000522	0.000199896	0.00465266	0.00510087	0.000817391
hsa-miR-219-1-3p-002095	0.00242053	-	0.00643412	0.00567688
hsa-miR-219-2-3p-002390	-	-	-	-
hsa-miR-22#-002301	0.234643	0.0658931	0.364998	0.193622
hsa-miR-220-000523	-	0.0027058	0.219297	0.358319
hsa-miR-22-000398	0.214722	0.712159	1.47627	1.04631
hsa-miR-220b-002206	-	-	-	-
hsa-miR-220c-002211	-	-	-	-
hsa-miR-221#-002096	0.00310012	-	0.00523701	0.000138802
hsa-miR-221-000524	4.04052	0.622555	13.8802	5.17412
hsa-miR-222#-002097	2.23231	0.0740309	1.30131	0.381913
hsa-miR-222-002276	111.782	2.25522	117.129	28.3115
hsa-miR-223#-002098	-	2.10514e-05	-	-
hsa-miR-223-002295	0.0150149	0.00119008	0.00488969	0.0148985
hsa-miR-224-002099	0.381707	6.63415e-05	0.00757237	0.0142521
hsa-miR-23a#-002439	0.0013654	0.000852668	0.00242459	0.00521656
hsa-miR-23a-000399	0.0874462	0.0433829	0.215979	0.124854
hsa-miR-23b#-002126	0.00690348	0.00412118	0.0133498	0.0190682
hsa-miR-23b-000400	0.00662226	0.0245399	0.129404	0.0342991
hsa-miR-24-000402	115.084	22.5065	74.7478	81.6462
hsa-miR-24-1#-002440	0.000148787	-	-	-
hsa-miR-24-2#-002441	0.0369967	-	0.00714405	0.00946826
hsa-miR-25#-002442	0.00915985	0.00414696	0.0302475	0.0487422
hsa-miR-25-000403	0.134301	0.762744	0.89438	1.20607
hsa-miR-26a-000405	1.34028	0.751202	4.72384	2.36578
hsa-miR-26a-1#-002443	0.0191109	0.00185196	0.0188402	0.00567295
hsa-miR-26a-2#-002115	0.0019163	-	0.014751	0.00981575
hsa-miR-26b#-002444	0.0457064	0.0210399	0.00828065	0.00940285
hsa-miR-26b-000407	0.147475	0.232173	0.488341	0.41046
hsa-miR-27a#-002445	0.596891	0.200166	0.35625	0.661271
hsa-miR-27a-000408	0.684223	0.58531	1.54859	2.6598
hsa-miR-27b#-002174	0.0322522	0.0259211	0.239145	0.194969
hsa-miR-27b-000409	0.0870229	0.235577	1.31582	1.10367
hsa-miR-28-000411	0.235458	0.416467	2.08054	1.01418
hsa-miR-28-3p-002446	2.26819	0.0029507	5.75956	2.54968
hsa-miR-296-000527	0.0041248	0.105863	0.781306	1.90701
hsa-miR-296-3p-002101	7.65381e-05	0.000832231	0.00688637	0.0120846
hsa-miR-298-002190	-	-	-	-
hsa-miR-299-3p-001015	0.000223032	-	-	-
hsa-miR-299-5p-000600	0.0196618	-	9.21892e-05	8.27039e-05
hsa-miR-29a#-002447	0.0211755	0.0141042	0.0986839	0.0516644
hsa-miR-29a-002112	8.43589	5.86557	36.3016	16.9043
hsa-miR-29b-000413	0.0362604	0.0880991	0.352564	0.437488
hsa-miR-29b-1#-002165	0.0054051	0.00372194	0.0369818	0.0209387
hsa-miR-29b-2#-002166	0.00236088	0.00079833	0.00974555	0.00101052
hsa-miR-29c-000587	1.01857	0.394274	1.62558	1.29263
hsa-miR-301-000528	0.0910334	0.212461	3.00624	2.01575
hsa-miR-301b-002392	0.00929416	0.000885802	0.0348659	0.015023
hsa-miR-302a#-002381	-	-	-	-
hsa-miR-302a-000529	-	13.6731	3.09719	5.97656
hsa-miR-302b#-002119	-	-	-	-
hsa-miR-302b-000531	-	-	0.00157543	-
hsa-miR-302c#-000534	0.000421418	-	-	-
hsa-miR-302c-000533	0.159711	26.4148	11.2586	48.2452
hsa-miR-302d#-002120	-	-	-	-
hsa-miR-302d-000535	-	2.40813e-05	-	-
hsa-miR-30a-3p-000416	8.14288	1.84072	12.7901	20.9563
hsa-miR-30a-5p-000417	0.483484	0.952817	2.13163	2.15146
hsa-miR-30b#-002129	0.000223961	-	-	-
hsa-miR-30b-000602	4.08557	5.01855	22.9267	42.175
hsa-miR-30c-000419	8.28521	5.66969	40.8131	65.8593
hsa-miR-30c-1#-002108	0.000279578	0.000489051	0.00198859	0.000978131
hsa-miR-30c-2#-002110	0.00728194	0.0174488	0.0249116	0.0461129
hsa-miR-30d#-002305	0.0392964	0.0344172	0.067731	0.0774449
hsa-miR-30d-000420	0.0421752	0.142227	0.206607	0.148477
hsa-miR-30e-3p-000422	7.99744	1.71389	12.1506	19.7984
hsa-miR-31#-002113	5.52716	1.12996	1.95879	1.55867
hsa-miR-31-002279	62.6195	7.35268	17.8513	15.5875
hsa-miR-32#-002111	-	-	27.4162	57.0168
hsa-miR-320-002277	8.80022	0.508836	6.17295	4.2378
hsa-miR-32-002109	0.00498061	0.00520918	0.00647888	0.00499712
hsa-miR-320B-002844	0.117729	0.0300659	0.217179	0.0783086
hsa-miR-323-3p-002227	0.580569	0.000112505	0.0125511	0.00192933
hsa-miR-324-3p-002161	3.23449	0.0992542	0.348676	0.201704
hsa-miR-324-5p-000539	0.0799111	0.0732144	0.488679	0.227402
hsa-miR-325-000540	-	-	-	-
hsa-miR-326-000542	0.000970852	0.000397233	-	0.000652975
hsa-miR-328-000543	0.0835937	0.404236	0.489018	0.188067
hsa-miR-329-001101	0.00381669	-	-	-
hsa-miR-330-000544	0.0465376	0.0041874	0.170041	0.0254236
hsa-miR-330-5p-002230	0.00185359	0.000580374	0.00277165	0.000450656
hsa-miR-331-000545	4.78507	1.00019	10.7031	8.28967
hsa-miR-331-5p-002233	0.0994103	0.00562579	0.0864469	0.0514856
hsa-miR-335#-002185	0.04458	0.00119752	0.0526274	0.000293229
hsa-miR-335-000546	0.0147059	0.00292423	0.0868072	0.000883375
hsa-miR-337-3p-002157	0.0248871	-	-	-
hsa-miR-337-5p-002156	0.0237248	-	0.000235002	-
hsa-miR-338-3p-002252	0.000261943	0.000265182	0.0001333	0.00169831
hsa-miR-338-5P-002658	0.000567355	0.00178393	0.000536534	0.000714051
hsa-miR-339-3p-002184	0.798044	0.000629403	0.645263	0.403129
hsa-miR-339-5p-002257	0.219994	0.079675	2.66837	0.687444
hsa-miR-33a#-002136	0.0064725	0.00168653	0.00298917	0.00494887
hsa-miR-33a-002135	0.006995	0.00247436	0.000246173	0.000269452
hsa-miR-33b-002085	0.00078803	-	0.000270133	8.75019
hsa-miR-340#-002259	0.0321406	0.014693	0.0887542	0.0566145
hsa-miR-340-002258	0.0759155	0.0661677	0.450925	0.313234
hsa-miR-342-3p-002260	5.07546	0.479722	3.01667	1.41648
hsa-miR-342-5p-002147	0.00625636	0.00264461	0.00311179	0.010176
hsa-miR-345-002186	2.53949	-	4.41055	0.786388
hsa-miR-346-000553	10.2357	0.00279928	0.0491031	0.0800095
hsa-miR-34a#-002316	1.15712	0.0831161	1.60989	0.207951
hsa-miR-34a-000426	0.556533	0.352396	3.62746	0.592676
hsa-miR-34b-000427	-	0.000405861	0.0379162	-
hsa-miR-34b-002102	0.00293086	0.314313	1.19248	0.00258668
hsa-miR-34c-000428	7.90179e-05	0.0587313	0.211094	0.000212288
hsa-miR-361-000554	0.0696632	0.00244368	0.101037	0.116574
hsa-miR-361-3p-002116	0.0845846	0.00158124	0.0215669	0.019415
hsa-miR-362-001273	0.057653	-	0.0827532	0.192151
hsa-miR-362-3p-002117	0.00461178	6.43934e-05	0.0090176	0.0378993
hsa-miR-363#-001283	-	-	-	0.0120011
hsa-miR-363-001271	0.000322043	-	-	0.081634
hsa-miR-365-001020	0.984552	0.326979	6.77377	3.94033
hsa-miR-367#-002121	-	-	-	-
hsa-miR-367-000555	0.331376	0.0260652	0.0161308	0.301936
hsa-miR-369-3p-000557	0.00119941	-	-	-
hsa-miR-369-5p-001021	0.0145035	-	0.000801483	0.00253872
hsa-miR-370-002275	1.21381	-	0.00142775	0.000354068
hsa-miR-371-3p-002124	-	-	-	-
hsa-miR-372-000560	-	-	0.000135348	0.000578785
hsa-miR-373-000561	-	6.89673e-05	-	-
hsa-miR-374-000563	2.35959	0.0221166	1.93853	3.27005
hsa-miR-374a#-002125	0.00124861	-	0.00141103	0.00317135
hsa-miR-374b#-002391	-	5.15122e-05	0.000186823	0.000265926
hsa-miR-375-000564	0.000228034	0.000328293	0.00631483	0.0336398
hsa-miR-376a#-002127	0.000543867	-	25.4212	108.557
hsa-miR-376a-000565	2.42593	0.00161558	0.497911	0.234769
hsa-miR-376b-001102	0.00171395	-	0.000395498	0.000112196
hsa-miR-376c-002122	2.25565	-	0.0634586	0.00452243
hsa-miR-377#-002128	0.000137293	-	-	-
hsa-miR-377-000566	-	2.89771e-05	-	-
hsa-miR-378-000567	0.00181167	0.00181385	0.00440684	0.00455073
hsa-miR-378-002243	0.441517	0.17138	1922.76	1264.47
hsa-miR-380-3p-000569	0.00015076	0.00220084	-	-
hsa-miR-380-5p-000570	0.0114424	1.47214e-05	0.000955776	-
hsa-miR-381-000571	0.00111059	0.000126049	-	-
hsa-miR-382-000572	1.46972	-	0.0248082	0.0017509
hsa-miR-383-000573	0.00673335	1.87503e-05	-	-
hsa-miR-384-000574	-	-	-	-
hsa-miR-409-3p-002332	8.61314	0.00112823	0.0670769	0.00219938
hsa-miR-409-5p-002331	0.00446396	-	0.000100812	-
hsa-miR-410-001274	0.232699	5.234e-05	0.00254337	0.000353577
hsa-miR-411#-002238	0.0404852	-	9.54405e-05	-
hsa-miR-411-001610	0.77676	-	0.0266256	0.00256347
hsa-miR-412-001023	0.00024576	-	-	-
hsa-miR-422a-002297	0.00668684	0.0035285	0.0288749	0.0452579
hsa-miR-423-5p-002340	0.015871	0.0092667	0.0437358	0.057724
hsa-miR-424#-002309	0.0668717	-	0.059168	0.120685
hsa-miR-424-000604	0.0112459	0.000617305	0.0546347	0.105866
hsa-miR-425#-002302	0.0708318	0.00260639	0.0258079	0.010645
hsa-miR-425-5p-001516	0.335071	0.0460477	1.41515	1.17065
hsa-miR-429-001024	0.0126698	-	1.45292	0.287038
hsa-miR-431#-002312	0.000218593	-	-	-
hsa-miR-431-001979	0.382502	-	-	-
hsa-miR-432#-001027	0.0248871	0.000336588	0.110871	0.0938379
hsa-miR-432-001026	0.588265	-	0.000375723	-
hsa-miR-433-001028	0.0663178	-	-	-
hsa-miR-448-001029	-	-	-	-
hsa-miR-449-001030	0.000257264	0.0087365	0.0235514	0.00664882
hsa-miR-449b-001608	0.000102332	0.00925387	0.0153561	0.00467867
hsa-miR-450a-002303	0.00363341	0.00223621	0.00757237	0.0082027
hsa-miR-450b-3p-002208	-	-	20.9948	-
hsa-miR-450b-5p-002207	0.0134201	-	0.0010701	0.00316916
hsa-miR-452#-002330	-	-	-	-
hsa-miR-452-002329	0.204269	-	-	0.00118929
hsa-miR-453-002318	0.00113157	-	-	-
hsa-miR-454#-001996	0.0460243	-	0.0069825	0.0074235
hsa-miR-454-002323	2.74069	1.02546	6.77847	12.162
hsa-miR-455-001280	0.124442	0.000789524	0.388762	0.434164
hsa-miR-455-3p-002244	0.148913	7.4483e-05	0.915074	1.36729
hsa-miR-483-3p-002339	0.0013253	0.000500713	0.0164697	0.000244872
hsa-miR-483-5p-002338	0.00530489	0.0132696	4.12376	2.77659
hsa-miR-484-001821	14.1383	9.22962	7.2098	9.89235
hsa-miR-485-3p-001277	0.359619	7.36106e-05	0.0100892	0.000442914
hsa-miR-485-5p-001036	0.0251821	-	-	-
hsa-miR-486-001278	0.00388072	0.301927	3.75018	32.5664
hsa-miR-486-3p-002093	0.000142628	0.0237862	0.00404389	0.00050948
hsa-miR-487a-001279	0.0141166	0.00275119	0.0233079	0.019055
hsa-miR-487b-001285	0.180309	-	0.00121651	0.000233436
hsa-miR-488-001106	-	-	0.000138096	0.00219329
hsa-miR-488-002357	-	2.86575e-05	-	0.000382121
hsa-miR-489-002358	0.000505338	4.66188e-05	0.00231457	0.0584892
hsa-miR-490-001037	-	-	-	0.00205779
hsa-miR-491-3p-002360	0.000753837	-	0.00162197	0.000439855
hsa-miR-492-001039	-	-	0.00375742	0.00129603
hsa-miR-493-002364	0.07197	-	8.6434e-05	-
hsa-miR-494-002365	0.448923	0.0153808	0.0337249	0.0157153
hsa-miR-497#-002368	-	-	-	-
hsa-miR-497-001043	0.0123319	0.000889494	0.00199688	-
hsa-miR-499-3p-002427	-	4.46999	1.23367	14.5638
hsa-miR-500-001046	0.0121621	-	0.00397442	0.0508473
hsa-miR-500-002428	0.0263974	-	0.018568	0.0473108
hsa-miR-501-001047	0.346647	-	0.0642108	0.0956769
hsa-miR-501-3p-002435	0.000845762	-	0.00266982	0.0129251
hsa-miR-502-001109	0.034615	0.000333107	0.0194237	0.0450389
hsa-miR-502-3p-002083	0.00364602	8.16759e-05	0.00304564	0.00607591
hsa-miR-503-001048	0.0270269	0.000667137	0.0631952	0.151702
hsa-miR-504-002084	-	3.55111	-	-
hsa-miR-505#-002087	0.0517441	0.00326041	0.0272228	0.0462409
hsa-miR-505-002089	0.00714197	-	0.0155059	0.0145012
hsa-miR-506-001050	-	-	-	-
hsa-miR-507-001051	-	-	-	-
hsa-miR-508-001052	-	-	-	0.00030378
hsa-miR-508-5p-002092	-	1.22372	2.18398	1.35878
hsa-miR-509-3-5p-002155	-	3.9293	-	-
hsa-miR-509-5p-002235	-	0.00269831	-	0.00843331
hsa-miR-510-002241	-	-	-	-
hsa-miR-511-001111	0.000835855	4.63932e-05	-	0.000136417
hsa-miR-512-3p-001823	0.000380066	0.00019079	0.000860796	0.00437444
hsa-miR-512-5p-001145	-	-	-	-
hsa-miR-513-5p-002090	-	-	-	-
hsa-miR-513B-002757	-	-	-	-
hsa-miR-513C-002756	-	-	0.000187472	-
hsa-miR-515-3p-002369	-	-	-	0.00053481
hsa-miR-515-5p-001112	0.178939	-	-	-
hsa-miR-516-3p-001149	0.00125381	0.00067271	0.00110477	0.00082708
hsa-miR-516a-5p-002416	-	-	-	-
hsa-miR-516b-001150	-	0.000197518	-	-
hsa-miR-517#-001113	-	5.16194e-05	-	-
hsa-miR-517a-002402	-	-	0.000504437	0.000948749
hsa-miR-517b-001152	0.102916	0.203383	2.82052	2.1028
hsa-miR-517c-001153	-	-	0.00342415	0.00646701
hsa-miR-518a-3p-002397	-	-	-	-
hsa-miR-518a-5p-002396	-	-	-	0.00326504
hsa-miR-518b-001156	-	0.000258468	-	0.00225183
hsa-miR-518c#-001158	-	-	-	-
hsa-miR-518c-002401	-	-	-	-
hsa-miR-518d-001159	0.000726142	0.00124062	0.00301413	0.0135113
hsa-miR-518d-5p-002389	-	-	-	-
hsa-miR-518e#-002371	-	-	-	-
hsa-miR-518e-002395	-	-	0.00129931	0.00716565
hsa-miR-518f#-002387	-	-	-	-
hsa-miR-518f-002388	0.000147862	11.7882	87.4847	54.5427
hsa-miR-519a-002415	-	0.606791	0.00100329	0.000860411
hsa-miR-519b-3p-002384	570.285	458.339	2344.33	0.300474
hsa-miR-519c-001163	-	0.11869	-	-
hsa-miR-519d-002403	-	0.000532575	0.000182093	-
hsa-miR-519e#-001166	-	-	-	-
hsa-miR-519e-002370	-	2.10514e-05	-	-
hsa-miR-520a#-001168	-	-	8.63742e-05	-
hsa-miR-520a-001167	-	-	-	-
hsa-miR-520b-001116	0.379071	0.000965305	5.25598	35.0493
hsa-miR-520c-3p-002400	0.0184343	0.00113371	0.0101383	0.00882808
hsa-miR-520D-3P-002743	0.000415904	0.000339399	0.000650555	0.00281298
hsa-miR-520d-5p-002393	-	0.00861622	-	-
hsa-miR-520e-001119	-	0.973512	0.000422126	0.00388281
hsa-miR-520f-001120	-	0.0610558	0.157559	0.0347538
hsa-miR-520g-001121	-	-	-	-
hsa-miR-520h-001170	0.00121363	-	0.00028832	0.00151792
hsa-miR-521-001122	-	-	-	-
hsa-miR-522-002413	0.000842252	197.44	2251.95	75.2862
hsa-miR-523-002386	-	0.0010389	0.00557412	0.000177034
hsa-miR-524-001173	-	-	-	-
hsa-miR-524-5p-001982	-	-	-	-
hsa-miR-525-001174	-	-	-	-
hsa-miR-525-3p-002385	-	-	-	-
hsa-miR-526b-002382	-	-	-	-
hsa-miR-532-001518	0.38811	0.292047	0.230999	0.860541
hsa-miR-532-3p-002355	0.273486	0.163376	0.161876	0.533409
hsa-miR-539-001286	0.97572	-	0.0116297	0.000556364
hsa-miR-541#-002200	29.7031	-	-	72.9236
hsa-miR-541-002201	0.0033527	-	-	-
hsa-miR-542-3p-001284	0.00193767	0.00103029	0.00296646	0.00635591
hsa-miR-542-5p-002240	0.00222426	0.640945	9.11094e-05	0.000586051
hsa-miR-543-002376	0.10031	-	0.00276973	-
hsa-miR-544-002265	-	-	-	-
hsa-miR-545#-002266	0.00375633	-	0.000269012	0.00015168
hsa-miR-545-002267	0.00356851	-	0.00534705	0.00817999
hsa-miR-548a-001538	-	-	0.3361	-
hsa-miR-548a-5p-002412	-	0.0934457	0.111488	0.377177
hsa-miR-548b-001541	-	0.102186	0.849073	0.577269
hsa-miR-548b-5p-002408	0.000822634	-	0.00249276	0.00730608
hsa-miR-548c-001590	-	-	-	-
hsa-miR-548c-5p-002429	0.000456069	-	0.00116211	0.000511603
hsa-miR-548d-001605	0.000346355	-	0.00246527	0.00245224
hsa-miR-548d-5p-002237	-	-	0.0059124	0.0142521
hsa-miR-548E-002881	7.90179e-05	-	-	0.000503164
hsa-miR-548G-002879	-	-	-	-
hsa-miR-548H-002816	-	-	0.000955776	0.000353088
hsa-miR-548I-002909	-	-	-	9.17021e-05
hsa-miR-548J-002783	0.000867132	-	0.00183114	0.000958665
hsa-miR-548K-002819	9.26108e-05	-	0.00166872	0.000590537
hsa-miR-548L-002904	-	-	-	-
hsa-miR-548M-002775	-	-	-	-
hsa-miR-548N-002888	-	-	-	-
hsa-miR-548P-002798	-	-	-	-
hsa-miR-549-001511	-	-	-	0.000140155
hsa-miR-550-001544	0.00399259	2.22516e-05	0.0040692	0.00609277
hsa-miR-550-002410	0.00204532	-	0.00311394	0.00437141
hsa-miR-551a-001519	0.0019825	-	-	-
hsa-miR-551b#-002346	-	1.66545e-05	0.000791545	0.00163819
hsa-miR-551b-001535	-	-	-	-
hsa-miR-552-001520	-	-	-	-
hsa-miR-553-001521	-	-	-	-
hsa-miR-554-001522	-	-	-	0.000743343
hsa-miR-555-001523	-	-	-	-
hsa-miR-556-3p-002345	-	-	-	-
hsa-miR-556-5p-002344	-	0.216775	0.131666	0.366609
hsa-miR-557-001525	-	-	-	-
hsa-miR-558-001526	-	-	-	-
hsa-miR-559-001527	-	-	-	-
hsa-miR-561-001528	-	-	0.00255043	0.0043292
hsa-miR-562-001529	-	-	-	-
hsa-miR-563-001530	-	-	-	-
hsa-miR-564-001531	0.0187306	0.0114403	0.00955161	0.017522
hsa-miR-566-001533	0.000822634	-	0.00880756	0.00252293
hsa-miR-567-001534	-	-	-	-
hsa-miR-569-001536	-	-	-	-
hsa-miR-570-002347	0.00058008	-	0.000794294	0.00382669
hsa-miR-571-001613	0.031985	0.00740272	0.0359705	0.361061
hsa-miR-572-001614	0.00196472	0.0352868	0.000543271	0.00160003
hsa-miR-573-001615	0.0035537	0.00104178	0.00673531	0.00572827
hsa-miR-574-3p-002349	5.28366	0.156287	5.95029	8.45213
hsa-miR-575-001617	-	3.83416e-05	-	0.000185064
hsa-miR-576-3p-002351	0.00649948	-	0.0118741	0.0196451
hsa-miR-576-5p-002350	-	-	0.00433113	0.00836345
hsa-miR-577-002675	0.00161253	-	0.0539198	0.156509
hsa-miR-578-001619	-	-	-	-
hsa-miR-579-002398	0.0052646	-	0.0226862	0.0346095
hsa-miR-580-001621	0.000125723	-	0.000616744	0.00106962
hsa-miR-581-001622	450.549	-	-	4.61495
hsa-miR-582-3p-002399	0.00294307	-	0.00159521	-
hsa-miR-582-5p-001983	0.0409651	-	0.000915571	-
hsa-miR-583-001623	-	-	-	0.000225172
hsa-miR-584-001624	0.00312818	-	0.015975	0.0152221
hsa-miR-585-001625	-	-	-	-
hsa-miR-586-001539	0.000813562	0.000112505	0.0142288	0.0395909
hsa-miR-587-001540	-	-	-	-
hsa-miR-588-001542	-	-	-	-
hsa-miR-589-001543	0.0485475	-	0.0849619	0.0506714
hsa-miR-589-002409	0.00123484	-	0.0109795	0.00485374
hsa-miR-590-3P-002677	0.164202	-	0.109118	0.0716105
hsa-miR-590-5p-001984	0.44706	1.64252e-05	0.829296	0.602618
hsa-miR-591-001545	-	-	0.000219569	-
hsa-miR-592-001546	0.00296765	4.31366e-05	0.00844878	0.00632514
hsa-miR-593-001547	-	-	-	0.00101052
hsa-miR-593-002411	-	5.28269	-	0.00376878
hsa-miR-595-001987	-	-	-	-
hsa-miR-596-001550	0.43243	0.135679	1.27629	0.498033
hsa-miR-597-001551	0.00489166	0.000198066	0.041434	0.0550282
hsa-miR-598-001988	0.048346	-	0.106208	0.0619528
hsa-miR-599-001554	-	-	-	-
hsa-miR-600-001556	-	-	-	-
hsa-miR-601-001558	0.000120435	0.000548307	0.00122073	0.00161228
hsa-miR-603-001566	-	-	-	0.000447233
hsa-miR-604-001567	0.000632143	-	0.000445268	-
hsa-miR-605-001568	0.000489142	3.30331e-05	0.000404088	0.000630296
hsa-miR-606-001569	0.00147767	0.00191595	0.0012832	-
hsa-miR-607-001570	-	-	-	-
hsa-miR-608-001571	-	-	-	-
hsa-miR-609-001573	-	-	-	-
hsa-miR-613-001586	-	-	-	-
hsa-miR-614-001587	-	-	-	-
hsa-miR-615-5p-002353	-	0.00276074	0.00881979	0.00148772
hsa-miR-616-001589	0.00255146	-	0.00320593	0.00822547
hsa-miR-616-002414	0.002767	-	0.00265506	0.00751149
hsa-miR-617-001591	-	-	-	-
hsa-miR-618-001593	0.00224906	0.0109971	-	0.00352372
hsa-miR-620-002672	-	-	-	-
hsa-miR-621-001598	-	-	-	-
hsa-miR-622-001553	0.000525705	-	0.00010379	0.000313404
hsa-miR-623-001555	-	0.00017826	0.000934161	0.00143207
hsa-miR-624-001557	0.000650817	2.86377e-05	0.00108504	0.000579186
hsa-miR-624-002430	-	-	-	-
hsa-miR-625#-002432	2.02868	0.0051339	0.686323	0.120685
hsa-miR-625-002431	0.0399002	-	0.0269786	0.00398643
hsa-miR-626-001559	-	-	-	-
hsa-miR-627-001560	0.00154256	-	21.645	27.1958
hsa-miR-628-3p-002434	0.00263595	-	0.00212836	0.00101967
hsa-miR-628-5p-002433	0.0466668	0.141637	0.196821	1.39892
hsa-miR-629-001562	0.0733804	-	0.0931022	0.0508473
hsa-miR-629-002436	0.00518852	-	0.000160177	0.000347022
hsa-miR-630-001563	-	0.000173867	0.000389244	-
hsa-miR-631-001564	-	-	-	-
hsa-miR-633-001574	-	-	-	-
hsa-miR-634-001576	-	-	-	-
hsa-miR-635-001578	-	-	-	-
hsa-miR-636-002088	0.0097901	0.00354321	0.00865626	0.0105714
hsa-miR-637-001581	0.0398173	0.154029	0.564858	0.379012
hsa-miR-638-001582	0.00134474	0.00444153	0.0121995	0.00897616
hsa-miR-639-001583	0.0436928	0.00473727	0.00205301	0.00436838
hsa-miR-640-001584	-	-	-	-
hsa-miR-641-001585	0.00133083	-	0.00132294	0.00159671
hsa-miR-642-001592	7.35222e-05	-	0.0197769	0.0173408
hsa-miR-643-001594	-	0.000415539	0.00547836	0.00586893
hsa-miR-644-001596	0.0023397	0.00399738	0.00355721	0.00481354
hsa-miR-645-001597	-	6.83486e-05	0.000145869	0.000740257
hsa-miR-646-001599	0.000931949	0.00233603	-	0.000810621
hsa-miR-647-001600	-	-	-	-
hsa-miR-648-001601	-	0.000412669	-	0.000641757
hsa-miR-649-001602	0.00034804	-	-	0.000430504
hsa-miR-650-001603	0.00142833	0.0015348	0.0108359	0.0134459
hsa-miR-651-001604	-	-	0.00104228	0.00140357
hsa-miR-652-002352	0.0192038	0.328797	0.120404	0.153394
hsa-miR-653-002292	-	-	-	0.000193325
hsa-miR-654-001611	0.0320738	-	-	-
hsa-miR-654-3p-002239	0.00233808	-	0.000501646	-
hsa-miR-655-001612	0.0620915	-	0.00505161	0.000493151
hsa-miR-656-001510	0.533492	-	0.0183377	0.125984
hsa-miR-657-001512	0.0275375	0.000862177	0.0172526	0.0492516
hsa-miR-658-001513	-	-	-	-
hsa-miR-659-001514	-	0.00777615	0.0131023	0.017915
hsa-miR-660-001515	0.152887	-	0.158435	0.536375
hsa-miR-661-001606	0.0690861	0.0295904	0.0781267	0.0786895
hsa-miR-662-001607	0.00139409	0.00181889	0.000371837	0.00396714
hsa-miR-663B-002857	0.00429103	-	0.00244485	0.0180146
hsa-miR-664-002897	0.604804	0.00511969	0.40894	0.272309
hsa-miR-665-002681	0.00603069	-	-	-
hsa-miR-668-001992	0.00292477	-	-	-
hsa-miR-671-3p-002322	0.0549224	0.0250729	0.116384	0.098435
hsa-miR-672-002327	-	0.000423976	-	-
hsa-miR-674-002021	-	0.0764824	-	-
hsa-miR-675-002005	-	-	-	-
hsa-miR-708#-002342	-	-	0.00411457	0.00192933
hsa-miR-708-002341	8.97044e-05	0.000109125	4.28104	2.76698
hsa-miR-7-2#-002314	0.002555	-	0.00282401	0.000164265
hsa-miR-720-002895	24.8735	5.14179	21.8106	11.57
hsa-miR-744#-002325	0.0105073	0.00785742	0.0271286	0.0243036
hsa-miR-744-002324	0.22353	0.111667	0.801047	0.513812
hsa-miR-758-001990	0.045171	-	0.00670735	0.00118846
hsa-miR-765-002643	0.00315868	0.000321983	0.00352285	-
hsa-miR-766-001986	0.675271	-	0.237658	0.133075
hsa-miR-767-3p-001995	-	-	-	-
hsa-miR-767-5p-001993	-	-	-	-
hsa-miR-769-3p-002003	0.00681316	-	0.000945889	0.00154232
hsa-miR-769-5p-001998	0.080133	-	0.200957	0.142035
hsa-miR-770-5p-002002	0.0855279	-	-	-
hsa-miR-802-002004	-	-	0.000379124	-
hsa-miR-871-002354	-	-	-	0.000231663
hsa-miR-872-002264	-	0.300466	0.00634994	0.00562986
hsa-miR-873-002356	-	-	0.000582668	-
hsa-miR-874-002268	0.0970949	-	0.0362207	-
hsa-miR-875-3p-002204	-	-	-	-
hsa-miR-875-5p-002203	0.000123906	4.74336e-05	-	-
hsa-miR-876-3p-002225	-	-	0.00304986	0.000209221
hsa-miR-876-5p-002205	-	-	0.00408332	9.90361e-05
hsa-miR-885-3p-002372	-	-	-	-
hsa-miR-885-5p-002296	0.000227561	-	0.00187221	0.000186351
hsa-miR-886-3p-002194	1.76607	3.73025	3.47246	7.54392
hsa-miR-886-5p-002193	2.94964	-	2.14944	0.963472
hsa-miR-887-002374	0.00855236	-	0.00198446	-
hsa-miR-888#-002213	-	-	-	-
hsa-miR-888-002212	-	2.97785	0.00130744	0.00279742
hsa-miR-889-002202	0.051138	-	0.00367245	-
hsa-miR-890-002209	-	-	-	-
hsa-miR-891a-002191	-	-	0.000422418	0.000167252
hsa-miR-891b-002210	-	-	-	-
hsa-miR-892a-002195	-	-	-	-
hsa-miR-892b-002214	0.000161805	0.000788431	-	8.26465e-05
hsa-miR-9#-002231	0.000299437	0.000727014	0.00452759	0.0657582
hsa-miR-9-000583	0.000968164	0.0121178	0.0672631	1.66245
hsa-miR-920-002150	0.000820925	-	-	-
hsa-miR-921-002151	-	-	-	-
hsa-miR-922-002152	-	-	9.09202e-05	0.000413827
hsa-miR-924-002154	-	-	-	-
hsa-miR-92a-000431	1.82581	1.1144	5.06289	5.24271
hsa-miR-92a-1#-002137	0.012954	-	0.0172407	0.0231847
hsa-miR-92a-2#-002138	-	0.0437453	-	0.000489404
hsa-miR-92b#-002343	0.00776144	-	-	0.0267803
hsa-miR-93#-002139	0.498802	0.101692	0.355263	0.417346
hsa-miR-933-002176	-	-	-	0.00014035
hsa-miR-934-002177	-	-	-	-
hsa-miR-935-002178	1.82708	-	1.48757	0.0597182
hsa-miR-936-002179	-	-	-	-
hsa-miR-937-002180	0.000329494	-	-	-
hsa-miR-938-002181	0.00537522	-	0.00394697	-
hsa-miR-939-002182	0.314589	0.00182267	0.255246	0.276301
hsa-miR-941-002183	0.034591	-	0.0352547	0.0351901
hsa-miR-942-002187	0.0624367	-	0.0281438	0.0367864
hsa-miR-943-002188	0.00136068	-	-	0.000773835
hsa-miR-944-002189	0.000154462	-	-	-
hsa-miR-95-000433	0.00193902	-	0.00054971	0.15414
hsa-miR-96#-002140	-	-	-	-
hsa-miR-98-000577	0.0825001	0.310631	0.866313	1.60471
hsa-miR-99a#-002141	0.0731266	-	0.00518284	0.000744373
hsa-miR-99a-000435	26.8256	0.0420215	25.2106	0.013042
hsa-miR-99b#-002196	0.17832	0.0200018	0.111643	0.0908301
hsa-miR-99b-000436	2.37436	2.0495	7.15504	5.86574
mmu-let-7d#-001178	-	0.00256873	-	0.00506337
mmu-miR-124a-001182	0.000138247	0.00432007	0.00611242	0.00482022
mmu-miR-129-3p-001184	0.0036918	0.0013529	0.0532513	0.00411559
mmu-miR-134-001186	0.805826	-	0.00190494	-
mmu-miR-137-001129	0.124701	-	0.280478	0.0999475
mmu-miR-140-001187	0.617941	0.413017	2.87181	1.68332
mmu-miR-153-001191	-	-	-	-
mmu-miR-187-001193	0.00282906	0.0013032	0.0124213	0.00958049
mmu-miR-374-5p-001319	2.37107	0.528975	3.42228	5.23545
mmu-miR-379-001138	0.314589	2.53136e-05	0.0152395	0.00292837
mmu-miR-451-001141	0.000668187	6.74076e-05	-	-
mmu-miR-491-001630	0.109313	0.00315154	0.164249	0.0637829
mmu-miR-495-001663	0.579363	-	0.0288149	0.00463349
mmu-miR-496-001953	0.000585331	-	-	-
mmu-miR-499-001352	0.000116413	-	-	-
mmu-miR-615-001960	0.000864132	0.169255	0.131941	0.141543
mmu-miR-93-001090	0.754995	1.30701	4.53141	4.37813
mmu-miR-96-000186	0.000250577	0.000659322	0.0185937	0.0134646
rno-miR-29c#-001818	0.00626938	0.000706155	0.00603245	0.00152108
rno-miR-7#-001338	0.598133	0.161799	0.275659	0.739855
Mittelwert	1	1	1	1
