# Supplementary material for: Identification of cell and disease specific microRNAs in glomerular pathologies
Source: J Cell Mol Med. 2019 Apr 4;23(6):3927–39. doi: 10.1111/jcmm.14270 (PMC6533525; doi:10.1111/jcmm.14270)
Supplement: Supplementary file 3 [file JCMM-23-3927-s003.xlsx]

## Sheet: Tabelle1
	Fold change global mean
MiR	GECs	MCs	PODs	TCs
ath-miR159a-000338	-	0.000155856	-	-
dme-miR-7-000268	0.015663	0.0412777	0.0165561	0.0530779
hsa-let-7a#-002307	0.00301319	0.0223979	0.0178307	0.0195492
hsa-let-7a-000377	1.34584	1.65463	8.08084	5.86551
hsa-let-7b#-002404	0.000939712	0.0154046	0.0176953	0.011166
hsa-let-7b-002619	2.77888	20.0358	9.01612	9.82362
hsa-let-7c#-002405	0.049532	0.93336	0.00153825	-
hsa-let-7c-000379	0.171646	4.55833	0.124698	0.0128887
hsa-let-7d-002283	0.489542	2.12949	2.30938	1.80532
hsa-let-7e#-002407	0.000129076	0.000246779	0.00449179	0.00270952
hsa-let-7e-002406	2.82942	11.7168	24.9075	9.45616
hsa-let-7f-000382	0.0863599	1.14275	0.643275	0.455416
hsa-let-7f-1#-002417	0.0174637	0.0307878	0.0172831	0.0176188
hsa-let-7f-2#-002418	0.00147866	0.0056737	0.00120271	0.000624183
hsa-let-7g#-002118	0.00128993	0.00174629	0.00239544	0.00105339
hsa-let-7g-002282	0.483473	1.45549	2.08422	0.983676
hsa-let-7i#-002172	0.00237724	0.00296965	0.00434179	0.00369363
hsa-miR-100#-002142	0.0547312	-	0.0782647	-
hsa-miR-100-000437	12.4279	0.164882	48.6884	0.0245736
hsa-miR-1-002222	-	-	0.00284079	0.00308878
hsa-miR-101#-002143	0.000164743	-	1920.82	371.252
hsa-miR-101-002253	0.00356349	0.00357338	0.0293297	0.0148979
hsa-miR-103-000439	0.166721	0.488525	1.88362	0.968119
hsa-miR-105#-002168	-	-	-	-
hsa-miR-105-002167	-	-	-	-
hsa-miR-106a#-002170	-	117.989	-	0.00668552
hsa-miR-106a-002169	17.9823	26.6582	45.208	33.1803
hsa-miR-106b#-002380	0.0920465	0.395159	0.443654	0.308909
hsa-miR-106b-000442	0.303445	3.26369	3.87852	2.61762
hsa-miR-107-000443	0.0043118	0.0275559	0.0656303	0.0423426
hsa-miR-10a#-002288	0.00127129	0.00496671	0.00192424	0.00010374
hsa-miR-10a-000387	0.295762	1.91256	2.0598	0.126504
hsa-miR-10b#-002315	0.729261	0.0430306	0.156313	0.0434126
hsa-miR-10b-002218	1.67889	0.41194	1.84741	0.391275
hsa-miR-1178-002777	0.00012677	-	-	8.26431e-05
hsa-miR-1179-002776	5.59503e-05	0.000172335	-	-
hsa-miR-1180-002847	0.0417091	-	0.124439	0.155421
hsa-miR-1182-002830	-	-	-	-
hsa-miR-1183-002841	0.00260321	0.00193897	0.00370196	0.00147533
hsa-miR-1184-002842	-	-	-	-
hsa-miR-1197-002810	0.000619978	-	-	-
hsa-miR-1200-002829	-	-	-	-
hsa-miR-1201-002781	0.0273277	-	0.210882	0.0335453
hsa-miR-1203-002877	-	-	-	-
hsa-miR-1204-002872	-	-	-	-
hsa-miR-1205-002778	-	-	-	-
hsa-miR-1206-002878	-	-	-	-
hsa-miR-1208-002880	0.00470857	0.0131801	0.0144129	0.00636447
hsa-miR-122#-002130	-	-	-	-
hsa-miR-122-002245	-	0.000214982	0.000189897	-
hsa-miR-1224-3P-002752	-	-	-	-
hsa-miR-1225-3P-002766	0.33068	0.00820947	15.3323	0.0376099
hsa-miR-1226#-002758	0.0250769	-	0.031196	0.0166684
hsa-miR-1227-002769	0.0198806	4.2905e-05	0.0166136	0.00982896
hsa-miR-1228#-002763	-	-	0.0122975	-
hsa-miR-1233-002768	0.042497	0.298232	0.34163	0.164511
hsa-miR-1236-002761	0.00115933	-	-	-
hsa-miR-1238-002927	0.392701	-	-	-
hsa-miR-124#-002197	-	-	-	-
hsa-miR-1243-002854	0.862445	1.18059	1.63072	1.15369
hsa-miR-1244-002791	0.00248508	0.0138546	0.000696063	0.00206342
hsa-miR-1245-002823	-	-	-	-
hsa-miR-1247-002893	204.153	331.647	0.00170089	0.00423993
hsa-miR-1248-002870	0.000566163	0.00230105	0.00227409	0.00155729
hsa-miR-1249-002868	0.000195101	0.00212327	0.0292891	0.0258491
hsa-miR-1250-002887	-	-	-	-
hsa-miR-1251-002820	-	-	-	-
hsa-miR-1252-002860	-	-	-	-
hsa-miR-1253-002894	-	-	-	-
hsa-miR-1254-002818	0.0430902	-	0.0516355	0.0508452
hsa-miR-1255A-002805	-	-	0.00378499	0.00347989
hsa-miR-1255B-002801	0.00234777	0.000255836	0.00350956	0.00671804
hsa-miR-1256-002850	-	6.57571e-05	-	0.0003745
hsa-miR-1257-002910	-	-	-	-
hsa-miR-1259-002796	-	-	-	-
hsa-miR-125a-3p-002199	0.0133548	0.00291257	0.00319383	0.00311243
hsa-miR-125a-5p-002198	0.923065	0.570581	3.0241	2.66522
hsa-miR-125b-000449	0.924987	4.33642	3.83308	0.149608
hsa-miR-125b-1#-002378	0.0189916	0.0096017	0.0267653	0.000183143
hsa-miR-125b-2#-002158	0.0124002	-	0.000265409	0.000206905
hsa-miR-126#-000451	13.6092	0.0436312	0.0330663	0.0421669
hsa-miR-1260-002896	0.247329	0.313059	0.440284	0.20437
hsa-miR-126-002228	261.109	0.480799	0.672919	0.71512
hsa-miR-1262-002852	0.00592695	0.000391827	0.00274212	0.00388803
hsa-miR-1263-002784	0.0198118	0.000960788	-	-
hsa-miR-1264-002799	-	-	-	-
hsa-miR-1265-002790	-	-	-	-
hsa-miR-1267-002885	0.530898	1.83338	11.1619	5.43491
hsa-miR-1269-002789	0.0764418	0.0128999	-	-
hsa-miR-1270-002807	0.00375624	-	-	0.000190788
hsa-miR-127-000452	0.505053	0.000149404	0.0203265	6.08348e-05
hsa-miR-1271-002779	0.0731755	-	0.0824981	0.0491132
hsa-miR-1272-002845	-	-	0.00159581	0.00970709
hsa-miR-1274A-002883	15.0376	1.69526	8.61294	7.83675
hsa-miR-1274B-002884	22.0622	14.5657	34.8118	22.3818
hsa-miR-1275-002840	0.365389	0.000229615	0.752366	0.441736
hsa-miR-127-5p-002229	0.000205084	-	-	-
hsa-miR-1276-002843	0.000338984	0.000313881	0.000726629	0.00044505
hsa-miR-1278-002851	0.000108615	-	0.000102329	0.000107398
hsa-miR-1282-002803	0.00257271	0.00214398	0.0313912	0.0128887
hsa-miR-1283-002890	-	-	-	-
hsa-miR-1284-002903	-	-	-	-
hsa-miR-1285-002822	0.0105948	-	0.00426424	0.00334044
hsa-miR-1286-002773	-	-	-	-
hsa-miR-1288-002832	9.63407e-05	-	-	-
hsa-miR-1289-002871	3.2389	25.7679	27.1054	-
hsa-miR-128a-002216	0.0167872	0.0309591	0.100308	0.12068
hsa-miR-129#-002298	-	0.000525328	-	-
hsa-miR-1290-002863	0.0116503	0.00234939	0.0477123	0.023753
hsa-miR-129-000590	-	0.00142532	0.000227083	-
hsa-miR-1291-002838	0.00249889	-	0.00534537	0.00493155
hsa-miR-1292-002824	0.000853989	-	0.00648583	0.00279731
hsa-miR-1293-002905	0.000356331	-	0.000231052	0.00136513
hsa-miR-1294-002785	0.000777702	-	0.00030999	0.000498975
hsa-miR-1296-002908	0.00973573	-	0.092751	0.0946835
hsa-miR-1298-002861	0.0612777	0.389989	1.92987	0.185341
hsa-miR-1300-002902	0.00171035	0.00474461	-	0.00109584
hsa-miR-1301-002827	0.0164874	-	0.00242215	0.00383982
hsa-miR-1302-002901	-	-	-	-
hsa-miR-1303-002792	0.000394553	-	0.0173792	0.034108
hsa-miR-1304-002874	0.00131248	-	-	-
hsa-miR-1305-002867	0.0046341	0.0087987	0.000108014	483.461
hsa-miR-130a#-002131	0.000369153	-	-	-
hsa-miR-130a-000454	0.0626086	1.68355	0.826168	0.407891
hsa-miR-130b#-002114	0.168463	0.00293282	0.32253	0.137096
hsa-miR-130b-000456	0.158056	0.0919826	1.03563	0.522773
hsa-miR-132#-002132	9.80927e-05	-	0.000200447	0.000740227
hsa-miR-132-000457	0.315455	0.259806	1.3933	1.04555
hsa-miR-1324-002815	-	-	-	-
hsa-miR-133a-002246	0.000408467	0.00201851	0.109311	0.0527479
hsa-miR-133b-002247	-	0.0133919	0.0319621	0.00184043
hsa-miR-135a-000460	-	0.0012989	0.0315002	0.00608408
hsa-miR-135b#-002159	-	0.000694617	0.0621762	0.0219027
hsa-miR-135b-002261	4.87414e-05	0.0063744	1.1169	0.275525
hsa-miR-136#-002100	0.0627389	-	0.00124168	-
hsa-miR-136-000592	0.000286834	0.000545364	0.00101768	0.00542657
hsa-miR-138-002284	0.150257	0.0398164	8.72712	1.32984
hsa-miR-138-2#-002144	-	0.000299015	-	-
hsa-miR-139-3p-002313	0.138937	-	0.020539	0.0588936
hsa-miR-139-5p-002289	0.964936	0.00216189	0.0952924	0.119432
hsa-miR-140-3p-002234	0.0133641	0.0346381	0.0747131	0.0305275
hsa-miR-141#-002145	-	-	-	-
hsa-miR-141-000463	-	0.00342307	0.0033596	0.00349197
hsa-miR-142-3p-000464	-	0.00134098	1.80063	1.72938
hsa-miR-142-5p-002248	0.000126069	7.58497e-05	0.00729187	0.0067554
hsa-miR-143#-002146	-	-	-	-
hsa-miR-143-002249	0.00166589	0.00246108	0.223215	0.00155406
hsa-miR-144#-002148	0.000103614	9.9669e-05	0.000131332	0.000106435
hsa-miR-144-002676	0.00100228	0.00165897	0.00456081	-
hsa-miR-145#-002149	0.000235907	0.00037848	0.0149419	-
hsa-miR-145-002278	0.0184211	0.0102624	0.726234	0.000966633
hsa-miR-146a#-002163	-	-	-	-
hsa-miR-146a-000468	6.8519	0.693278	336.977	7.25138
hsa-miR-146b-001097	0.0459595	1.17162	2.84515	0.270417
hsa-miR-146b-3p-002361	-	-	0.00140375	0.000215691
hsa-miR-147-000469	-	-	0.000363315	-
hsa-miR-147b-002262	9.1969e-05	0.000457642	0.00314768	-
hsa-miR-148a#-002134	-	0.00133542	-	0.0019146
hsa-miR-148a-000470	-	0.0858228	0.0292891	0.108386
hsa-miR-148b#-002160	0.00800161	0.0129447	0.0264701	0.0188441
hsa-miR-148b-000471	0.00446076	0.0687978	0.109084	0.0395345
hsa-miR-149#-002164	0.00421722	0.0563088	0.0167639	0.01924
hsa-miR-149-002255	0.32186	0.743037	4.10535	2.70243
hsa-miR-150-000473	0.00777203	0.0339724	0.0221509	0.00302103
hsa-miR-151-3p-002254	3.00529	0.035146	6.22687	4.91863
hsa-miR-151-5P-002642	0.231247	0.184221	0.472539	0.189236
hsa-miR-152-000475	0.0640572	0.738928	0.924988	1.30338
hsa-miR-154#-000478	0.00474461	-	0.000289833	-
hsa-miR-154-000477	-	-	-	-
hsa-miR-155#-002287	0.00164523	-	0.00153718	0.00070468
hsa-miR-155-002623	20.9156	0.0253566	11.2161	4.82075
hsa-miR-15a#-002419	0.00767565	0.012582	0.151197	0.0741328
hsa-miR-15a-000389	0.0247146	0.38117	0.683733	0.206363
hsa-miR-15b#-002173	0.265817	0.670592	0.463456	0.77553
hsa-miR-15b-000390	0.54962	5.6982	5.97735	6.50818
hsa-miR-16-000391	5.00894	10.4144	16.7897	11.6985
hsa-miR-16-1#-002420	0.0125559	0.000449779	0.147267	0.0540057
hsa-miR-16-2#-002171	-	-	0.0463434	0.164055
hsa-miR-17#-002421	0.0177936	0.000169023	0.0628695	0.0445095
hsa-miR-17-002308	22.2003	30.5798	53.8362	47.3816
hsa-miR-181a-000480	0.415669	0.655881	1.35991	1.1489
hsa-miR-181a-2#-002317	0.135984	0.0324307	0.525771	1.64405
hsa-miR-181c#-002333	0.013626	0.0180921	0.0194176	-
hsa-miR-181c-000482	0.00556465	0.0460551	0.0904024	0.0418466
hsa-miR-182#-000483	-	0.102345	0.00840524	0.00708142
hsa-miR-182-002334	-	0.0156088	0.171408	0.0439576
hsa-miR-1825-002907	0.0147056	0.030238	0.0576917	0.0419047
hsa-miR-1826-002873	-	-	-	-
hsa-miR-183#-002270	0.000286238	0.200755	0.254636	0.19241
hsa-miR-183-002269	6.72786e-05	0.082042	0.199644	0.193346
hsa-miR-184-000485	0.0003984	0.000949533	0.0027727	0.00156704
hsa-miR-185#-002104	-	-	-	-
hsa-miR-185-002271	0.0226948	0.0770803	0.0639686	0.0566514
hsa-miR-186#-002105	0.000719113	5.08112e-05	0.000206082	0.00122437
hsa-miR-186-002285	3.91363	1.3962	3.24565	1.71624
hsa-miR-188-3p-002106	-	0.00296142	-	-
hsa-miR-18a#-002423	0.0176096	0.020005	0.0216199	0.0166453
hsa-miR-18a-002422	0.177084	0.413943	0.381699	0.265955
hsa-miR-18b#-002310	-	-	-	-
hsa-miR-18b-002217	0.14324	1.13328	0.930776	0.616535
hsa-miR-190-000489	-	0.00544257	0.0175608	0.00717531
hsa-miR-190b-002263	0.000623858	0.00219663	0.00328818	0.00302942
hsa-miR-191#-002678	0.0236094	0.000238869	0.0129806	0.0121597
hsa-miR-191-002299	17.6367	7.62378	38.3328	9.41693
hsa-miR-192#-002272	0.000290637	0.0024782	0.0266727	0.00127636
hsa-miR-192-000491	0.041021	0.116266	1.37698	0.0897002
hsa-miR-193a-3p-002250	0.00335495	0.00137201	0.00891534	0.000883339
hsa-miR-193a-5p-002281	0.295762	0.12264	4.90926	0.755894
hsa-miR-193b#-002366	0.0167639	0.00432377	0.327259	0.213197
hsa-miR-193b-002367	1.61609	0.0163962	24.6157	23.7237
hsa-miR-194#-002379	0.00111596	0.00221344	0.0520307	-
hsa-miR-194-000493	0.0134664	0.222906	1.05812	0.0404492
hsa-miR-195#-002107	0.0230276	-	-	-
hsa-miR-195-000494	0.178069	0.890387	0.101356	0.0558714
hsa-miR-196a#-002336	-	4.64006e-05	-	-
hsa-miR-196b-002215	0.424108	0.496376	1.83592	1.14652
hsa-miR-197-000497	1.50161	0.907837	2.21071	2.46102
hsa-miR-198-002273	6.36053e-05	0.000627327	0.00337594	-
hsa-miR-199a-000498	0.00104412	-	0.620071	0.239859
hsa-miR-199a-3p-002304	0.296583	0.00626056	0.000846328	0.00173152
hsa-miR-199b-000500	0.000460186	-	-	0.00222228
hsa-miR-19a#-002424	-	0.00128457	0.00129261	0.000219006
hsa-miR-19a-000395	0.89286	2.34649	5.08944	3.86175
hsa-miR-19b-000396	24.7869	56.3173	98.3945	92.4278
hsa-miR-19b-1#-002425	0.0103051	0.0582946	0.117237	0.11346
hsa-miR-200a#-001011	-	0.00292673	0.375401	0.0675105
hsa-miR-200a-000502	0.000515587	0.0630004	9.3535	1.21441
hsa-miR-200b#-002274	-	0.000228821	0.425581	0.0654372
hsa-miR-200b-002251	0.00390491	0.105368	27.8481	4.5292
hsa-miR-200c#-002286	-	-	-	-
hsa-miR-200c-002300	0.0141261	0.0531239	0.214866	0.116731
hsa-miR-202#-002362	-	-	-	-
hsa-miR-202-002363	-	0.0241892	0.000570496	0.00428127
hsa-miR-203-000507	0.00105284	0.030238	0.0378781	0.257609
hsa-miR-204-000508	0.0692283	0.0654486	0.0653579	0.00092149
hsa-miR-205-000509	-	8.62871e-05	0.0323858	0.0211713
hsa-miR-206-000510	0.000383498	3.18768	0.00570525	0.00623349
hsa-miR-208-000511	-	0.0001493	0.00267639	0.000651592
hsa-miR-208b-002290	-	9.62073e-05	-	-
hsa-miR-20a#-002437	0.0254976	0.00224901	0.0795775	0.0666734
hsa-miR-20a-000580	4.64766	33.1401	35.6914	23.027
hsa-miR-20b#-002311	-	-	-	0.000117851
hsa-miR-20b-001014	1.93792	2.10454	3.34384	4.13892
hsa-miR-21#-002438	0.0186008	0.000462425	0.154054	0.0891425
hsa-miR-210-000512	0.13655	0.480799	6.31379	3.08497
hsa-miR-21-000397	2.33028	67.9549	201.482	101.847
hsa-miR-211-000514	-	0.00715668	0.0557651	0.00183406
hsa-miR-212-000515	0.0533084	0.0337611	0.0956233	0.594297
hsa-miR-213-000516	0.111221	0.0712239	0.166605	0.0852743
hsa-miR-214#-002293	0.0594782	0.000253014	-	-
hsa-miR-214-002306	2.17574	0.00232832	36.8478	29.8831
hsa-miR-215-000518	0.016706	0.699069	0.469601	0.0839839
hsa-miR-216a-002220	0.0398992	-	-	-
hsa-miR-216b-002326	0.00601385	-	-	-
hsa-miR-217-002337	0.0130619	-	0.000681266	-
hsa-miR-218-000521	0.223525	0.0431201	0.31371	0.476403
hsa-miR-218-1#-002094	-	-	-	-
hsa-miR-218-2#-002294	4.12144e-05	-	0.000322259	0.0011408
hsa-miR-219-000522	0.000102329	0.0118621	0.00527178	0.000589286
hsa-miR-219-1-3p-002095	0.0012391	-	0.0066497	0.00409266
hsa-miR-219-2-3p-002390	-	-	-	-
hsa-miR-22#-002301	0.120116	0.167997	0.377227	0.139589
hsa-miR-220-000523	-	0.00689854	0.226645	0.258325
hsa-miR-22-000398	0.109918	1.81567	1.52574	0.754324
hsa-miR-220b-002206	-	-	-	-
hsa-miR-220c-002211	-	-	-	-
hsa-miR-221#-002096	0.00158699	-	0.00541248	0.000100067
hsa-miR-221-000524	2.06839	1.58722	14.3453	3.73021
hsa-miR-222#-002097	1.14275	0.188744	1.34491	0.275334
hsa-miR-222-002276	57.2223	5.74977	121.054	20.4107
hsa-miR-223#-002098	-	5.36712e-05	-	-
hsa-miR-223-002295	0.0076863	0.00303415	0.00505353	0.0107409
hsa-miR-224-002099	0.1954	0.00016914	0.00782608	0.0102748
hsa-miR-23a#-002439	0.000698964	0.00217391	0.00250583	0.0037608
hsa-miR-23a-000399	0.0447647	0.110606	0.223215	0.0900117
hsa-miR-23b#-002126	0.00353397	0.0105071	0.0137971	0.013747
hsa-miR-23b-000400	0.00339001	0.0625653	0.13374	0.0247274
hsa-miR-24-000402	58.9127	57.3812	77.2523	58.8616
hsa-miR-24-1#-002440	7.61659e-05	-	-	-
hsa-miR-24-2#-002441	0.018939	-	0.00738342	0.006826
hsa-miR-25#-002442	0.00468903	0.0105728	0.031261	0.03514
hsa-miR-25-000403	0.0687501	1.94464	0.924346	0.869499
hsa-miR-26a-000405	0.686107	1.91522	4.88212	1.70557
hsa-miR-26a-1#-002443	0.00978308	0.00472164	0.0194715	0.00408983
hsa-miR-26a-2#-002115	0.000980977	-	0.0152453	0.00707652
hsa-miR-26b#-002444	0.0233976	0.0536419	0.0085581	0.00677885
hsa-miR-26b-000407	0.075494	0.591933	0.504703	0.295915
hsa-miR-27a#-002445	0.305555	0.510331	0.368186	0.476734
hsa-miR-27a-000408	0.350262	1.49227	1.60048	1.91754
hsa-miR-27b#-002174	0.0165103	0.0660868	0.247158	0.14056
hsa-miR-27b-000409	0.044548	0.600612	1.35991	0.795677
hsa-miR-28-000411	0.120534	1.0618	2.15025	0.731158
hsa-miR-28-3p-002446	1.16111	0.00752291	5.95254	1.83815
hsa-miR-296-000527	0.00211153	0.269901	0.807484	1.37483
hsa-miR-296-3p-002101	3.91807e-05	0.0021218	0.0071171	0.00871221
hsa-miR-298-002190	-	-	-	-
hsa-miR-299-3p-001015	0.000114173	-	-	-
hsa-miR-299-5p-000600	0.0100651	-	9.52781e-05	5.96242e-05
hsa-miR-29a#-002447	0.01084	0.0359592	0.10199	0.0372467
hsa-miR-29a-002112	4.31843	14.9545	37.5179	12.1869
hsa-miR-29b-000413	0.0185621	0.224612	0.364377	0.3154
hsa-miR-29b-1#-002165	0.00276694	0.00948922	0.0382209	0.0150954
hsa-miR-29b-2#-002166	0.00120856	0.00203537	0.0100721	0.00072852
hsa-miR-29c-000587	0.521415	1.00522	1.68005	0.931906
hsa-miR-301-000528	0.046601	0.541677	3.10696	1.45322
hsa-miR-301b-002392	0.00475779	0.00225838	0.0360341	0.0108306
hsa-miR-302a#-002381	-	-	-	-
hsa-miR-302a-000529	-	34.8601	3.20096	4.30871
hsa-miR-302b#-002119	-	-	-	-
hsa-miR-302b-000531	-	-	0.00162821	-
hsa-miR-302c#-000534	0.000215729	-	-	-
hsa-miR-302c-000533	0.0817581	67.3453	11.6359	34.7817
hsa-miR-302d#-002120	-	-	-	-
hsa-miR-302d-000535	-	6.13961e-05	-	-
hsa-miR-30a-3p-000416	4.16843	4.69298	13.2187	15.1082
hsa-miR-30a-5p-000417	0.247501	2.42924	2.20306	1.55106
hsa-miR-30b#-002129	0.000114648	-	-	-
hsa-miR-30b-000602	2.09145	12.795	23.6949	30.4054
hsa-miR-30c-000419	4.2413	14.4551	42.1806	47.4803
hsa-miR-30c-1#-002108	0.000143119	0.00124685	0.00205522	0.000705169
hsa-miR-30c-2#-002110	0.00372771	0.0444863	0.0257462	0.0332444
hsa-miR-30d#-002305	0.0201163	0.0877478	0.0700003	0.0558328
hsa-miR-30d-000420	0.02159	0.362614	0.213529	0.107043
hsa-miR-30e-3p-000422	4.09398	4.36961	12.5577	14.2734
hsa-miR-31#-002113	2.82942	2.88087	2.02442	1.1237
hsa-miR-31-002279	32.0556	18.7459	18.4494	11.2375
hsa-miR-32#-002111	-	-	28.3348	41.1054
hsa-miR-320-002277	4.50493	1.29729	6.37978	3.05518
hsa-miR-32-002109	0.00254963	0.013281	0.00669596	0.0036026
hsa-miR-320B-002844	0.0602668	0.076654	0.224456	0.0564554
hsa-miR-323-3p-002227	0.2972	0.000286835	0.0129717	0.00139092
hsa-miR-324-3p-002161	1.65577	0.253052	0.360359	0.145416
hsa-miR-324-5p-000539	0.0409074	0.186663	0.505053	0.163942
hsa-miR-325-000540	-	-	-	-
hsa-miR-326-000542	0.00049699	0.00101276	-	0.000470752
hsa-miR-328-000543	0.0427926	1.03061	0.505403	0.135584
hsa-miR-329-001101	0.00195381	-	-	-
hsa-miR-330-000544	0.0238231	0.0106759	0.175739	0.0183288
hsa-miR-330-5p-002230	0.000948875	0.00147968	0.00286451	0.000324894
hsa-miR-331-000545	2.44953	2.55002	11.0617	5.97631
hsa-miR-331-5p-002233	0.0508893	0.0143431	0.0893434	0.0371178
hsa-miR-335#-002185	0.022821	0.00305313	0.0543908	0.000211399
hsa-miR-335-000546	0.00752812	0.00745542	0.0897158	0.000636856
hsa-miR-337-3p-002157	0.01274	-	-	-
hsa-miR-337-5p-002156	0.012145	-	0.000242876	-
hsa-miR-338-3p-002252	0.000134092	0.000676091	0.000137766	0.00122437
hsa-miR-338-5P-002658	0.000290436	0.00454818	0.000554511	0.000514784
hsa-miR-339-3p-002184	0.408528	0.00160468	0.666883	0.29063
hsa-miR-339-5p-002257	0.112618	0.203134	2.75778	0.495602
hsa-miR-33a#-002136	0.00331335	0.00429986	0.00308932	0.00356781
hsa-miR-33a-002135	0.00358082	0.00630847	0.000254421	0.000194257
hsa-miR-33b-002085	0.000403402	-	0.000279184	6.30832
hsa-miR-340#-002259	0.0164531	0.0374603	0.0917279	0.0408154
hsa-miR-340-002258	0.038862	0.168697	0.466034	0.225822
hsa-miR-342-3p-002260	2.59819	1.22307	3.11775	1.02119
hsa-miR-342-5p-002147	0.0032027	0.00674253	0.00321605	0.00733624
hsa-miR-345-002186	1.29999	-	4.55833	0.566935
hsa-miR-346-000553	5.23978	0.00713686	0.0507484	0.0576817
hsa-miR-34a#-002316	0.592343	0.211907	1.66383	0.149919
hsa-miR-34a-000426	0.284896	0.898447	3.749	0.427281
hsa-miR-34b-000427	-	0.00103476	0.0391866	-
hsa-miR-34b-002102	0.00150034	0.801351	1.23243	0.00186483
hsa-miR-34c-000428	4.04502e-05	0.149737	0.218167	0.000153046
hsa-miR-361-000554	0.0356614	0.00623025	0.104423	0.0840421
hsa-miR-361-3p-002116	0.0432998	0.00403143	0.0222895	0.0139969
hsa-miR-362-001273	0.0295132	-	0.0855259	0.138529
hsa-miR-362-3p-002117	0.00236082	0.000164173	0.00931974	0.0273229
hsa-miR-363#-001283	-	-	-	0.00865203
hsa-miR-363-001271	0.000164857	-	-	0.0588528
hsa-miR-365-001020	0.504003	0.833645	7.00073	2.84072
hsa-miR-367#-002121	-	-	-	-
hsa-miR-367-000555	0.169635	0.0664543	0.0166712	0.217676
hsa-miR-369-3p-000557	0.000613991	-	-	-
hsa-miR-369-5p-001021	0.00742448	-	0.000828338	0.00183025
hsa-miR-370-002275	0.621362	-	0.00147559	0.00025526
hsa-miR-371-3p-002124	-	-	-	-
hsa-miR-372-000560	-	-	0.000139883	0.000417266
hsa-miR-373-000561	-	0.000175834	-	-
hsa-miR-374-000563	1.2079	0.056387	2.00348	2.3575
hsa-miR-374a#-002125	0.000639178	-	0.0014583	0.00228634
hsa-miR-374b#-002391	-	0.000131332	0.000193082	0.000191716
hsa-miR-375-000564	0.000116733	0.000836995	0.00652641	0.0242521
hsa-miR-376a#-002127	0.000278412	-	26.2729	78.2628
hsa-miR-376a-000565	1.24186	0.00411899	0.514594	0.169253
hsa-miR-376b-001102	0.00087739	-	0.00040875	8.08863e-05
hsa-miR-376c-002122	1.15469	-	0.0655848	0.00326038
hsa-miR-377#-002128	7.02816e-05	-	-	-
hsa-miR-377-000566	-	7.38781e-05	-	-
hsa-miR-378-000567	0.000927416	0.00462448	0.00455449	0.00328078
hsa-miR-378-002243	0.226017	0.43694	1987.18	911.599
hsa-miR-380-3p-000569	7.71756e-05	0.00561112	-	-
hsa-miR-380-5p-000570	0.00585752	3.75326e-05	0.0009878	-
hsa-miR-381-000571	0.000568523	0.000321366	-	-
hsa-miR-382-000572	0.752366	-	0.0256394	0.00126229
hsa-miR-383-000573	0.00344688	4.78045e-05	-	-
hsa-miR-384-000574	-	-	-	-
hsa-miR-409-3p-002332	4.40916	0.00287645	0.0693243	0.00158561
hsa-miR-409-5p-002331	0.00228515	-	0.00010419	-
hsa-miR-410-001274	0.119122	0.000133443	0.00262859	0.000254906
hsa-miR-411#-002238	0.0207248	-	9.86383e-05	-
hsa-miR-411-001610	0.397632	-	0.0275177	0.0018481
hsa-miR-412-001023	0.000125808	-	-	-
hsa-miR-422a-002297	0.00342307	0.00899604	0.0298424	0.032628
hsa-miR-423-5p-002340	0.00812456	0.0236258	0.0452012	0.0416152
hsa-miR-424#-002309	0.0342324	-	0.0611504	0.0870058
hsa-miR-424-000604	0.00575689	0.00157384	0.0564652	0.0763227
hsa-miR-425#-002302	0.0362596	0.00664509	0.0266727	0.00767433
hsa-miR-425-5p-001516	0.171527	0.1174	1.46257	0.843966
hsa-miR-429-001024	0.00648582	-	1.50161	0.206936
hsa-miR-431#-002312	0.000111901	-	-	-
hsa-miR-431-001979	0.195807	-	-	-
hsa-miR-432#-001027	0.01274	0.000858143	0.114586	0.067651
hsa-miR-432-001026	0.30114	-	0.000388312	-
hsa-miR-433-001028	0.0339488	-	-	-
hsa-miR-448-001029	-	-	-	-
hsa-miR-449-001030	0.000131697	0.022274	0.0243406	0.00479337
hsa-miR-449b-001608	5.23848e-05	0.0235931	0.0158706	0.00337302
hsa-miR-450a-002303	0.00185998	0.0057013	0.00782608	0.00591361
hsa-miR-450b-3p-002208	-	-	21.6982	-
hsa-miR-450b-5p-002207	0.0068699	-	0.00110595	0.00228476
hsa-miR-452#-002330	-	-	-	-
hsa-miR-452-002329	0.104567	-	-	0.0008574
hsa-miR-453-002318	0.000579263	-	-	-
hsa-miR-454#-001996	0.0235604	-	0.00721645	0.00535186
hsa-miR-454-002323	1.40299	2.61445	7.00559	8.76805
hsa-miR-455-001280	0.063703	0.00201292	0.401788	0.313004
hsa-miR-455-3p-002244	0.0762301	0.000189897	0.945734	0.985724
hsa-miR-483-3p-002339	0.000678438	0.00127659	0.0170215	0.000176537
hsa-miR-483-5p-002338	0.00271564	0.0338314	4.26193	2.00174
hsa-miR-484-001821	7.23757	23.5312	7.45137	7.13175
hsa-miR-485-3p-001277	0.184093	0.000187673	0.0104273	0.000319312
hsa-miR-485-5p-001036	0.012891	-	-	-
hsa-miR-486-001278	0.00198658	0.769773	3.87583	23.4783
hsa-miR-486-3p-002093	7.30127e-05	0.0606439	0.00417938	0.000367302
hsa-miR-487a-001279	0.00722646	0.00701426	0.0240888	0.0137374
hsa-miR-487b-001285	0.092302	-	0.00125727	0.000168292
hsa-miR-488-001106	-	-	0.000142723	0.00158122
hsa-miR-488-002357	-	7.30633e-05	-	0.000275484
hsa-miR-489-002358	0.000258689	0.000118856	0.00239212	0.0421669
hsa-miR-490-001037	-	-	-	0.00148354
hsa-miR-491-3p-002360	0.000385898	-	0.00167631	0.000317107
hsa-miR-492-001039	-	-	0.00388332	0.000934354
hsa-miR-493-002364	0.0368423	-	8.93301e-05	-
hsa-miR-494-002365	0.229809	0.0392138	0.0348549	0.0113297
hsa-miR-497#-002368	-	-	-	-
hsa-miR-497-001043	0.00631284	0.0022678	0.00206378	-
hsa-miR-499-3p-002427	-	11.3964	1.27501	10.4996
hsa-miR-500-001046	0.00622593	-	0.00410759	0.0366576
hsa-miR-500-002428	0.0135131	-	0.0191901	0.034108
hsa-miR-501-001047	0.177453	-	0.0663622	0.0689768
hsa-miR-501-3p-002435	0.000432955	-	0.00275927	0.00931812
hsa-miR-502-001109	0.0177198	0.000849267	0.0200745	0.0324701
hsa-miR-502-3p-002083	0.00186644	0.000208236	0.00314768	0.00438033
hsa-miR-503-001048	0.0138354	0.00170089	0.0653126	0.109367
hsa-miR-504-002084	-	9.05369	-	-
hsa-miR-505#-002087	0.0264884	0.00831254	0.0281349	0.0333367
hsa-miR-505-002089	0.00365606	-	0.0160254	0.0104544
hsa-miR-506-001050	-	-	-	-
hsa-miR-507-001051	-	-	-	-
hsa-miR-508-001052	-	-	-	0.000219006
hsa-miR-508-5p-002092	-	3.11991	2.25715	0.979593
hsa-miR-509-3-5p-002155	-	10.0179	-	-
hsa-miR-509-5p-002235	-	0.00687944	-	0.00607987
hsa-miR-510-002241	-	-	-	-
hsa-miR-511-001111	0.000427884	0.000118281	-	9.83481e-05
hsa-miR-512-3p-001823	0.00019456	0.000486425	0.000889638	0.00315369
hsa-miR-512-5p-001145	-	-	-	-
hsa-miR-513-5p-002090	-	-	-	-
hsa-miR-513B-002757	-	-	-	-
hsa-miR-513C-002756	-	-	0.000193753	-
hsa-miR-515-3p-002369	-	-	-	0.000385563
hsa-miR-515-5p-001112	0.0916009	-	-	-
hsa-miR-516-3p-001149	0.000641842	0.0017151	0.00114178	0.000596271
hsa-miR-516a-5p-002416	-	-	-	-
hsa-miR-516b-001150	-	0.000503579	-	-
hsa-miR-517#-001113	-	0.000131605	-	-
hsa-miR-517a-002402	-	-	0.000521338	0.000683987
hsa-miR-517b-001152	0.0526839	0.518532	2.91502	1.51599
hsa-miR-517c-001153	-	-	0.00353887	0.0046623
hsa-miR-518a-3p-002397	-	-	-	-
hsa-miR-518a-5p-002396	-	-	-	0.00235388
hsa-miR-518b-001156	-	0.000658972	-	0.00162342
hsa-miR-518c#-001158	-	-	-	-
hsa-miR-518c-002401	-	-	-	-
hsa-miR-518d-001159	0.00037172	0.00316299	0.00311513	0.0097408
hsa-miR-518d-5p-002389	-	-	-	-
hsa-miR-518e#-002371	-	-	-	-
hsa-miR-518e-002395	-	-	0.00134284	0.00516597
hsa-miR-518f#-002387	-	-	-	-
hsa-miR-518f-002388	7.56923e-05	30.0544	90.416	39.3217
hsa-miR-519a-002415	-	1.54703	0.00103691	0.0006203
hsa-miR-519b-3p-002384	291.936	1168.55	2422.88	0.216622
hsa-miR-519c-001163	-	0.302605	-	-
hsa-miR-519d-002403	-	0.00135782	0.000188194	-
hsa-miR-519e#-001166	-	-	-	-
hsa-miR-519e-002370	-	5.36712e-05	-	-
hsa-miR-520a#-001168	-	-	8.92682e-05	-
hsa-miR-520a-001167	-	-	-	-
hsa-miR-520b-001116	0.194051	0.00246108	5.43208	25.2683
hsa-miR-520c-3p-002400	0.00943675	0.00289044	0.010478	0.00636447
hsa-miR-520D-3P-002743	0.000212906	0.00086531	0.000672352	0.00202798
hsa-miR-520d-5p-002393	-	0.0219674	-	-
hsa-miR-520e-001119	-	2.482	0.00043627	0.00279925
hsa-miR-520f-001120	-	0.155664	0.162838	0.0250552
hsa-miR-520g-001121	-	-	-	-
hsa-miR-520h-001170	0.000621269	-	0.00029798	0.00109432
hsa-miR-521-001122	-	-	-	-
hsa-miR-522-002413	0.000431158	503.381	2327.4	54.2765
hsa-miR-523-002386	-	0.00264871	0.00576088	0.00012763
hsa-miR-524-001173	-	-	-	-
hsa-miR-524-5p-001982	-	-	-	-
hsa-miR-525-001174	-	-	-	-
hsa-miR-525-3p-002385	-	-	-	-
hsa-miR-526b-002382	-	-	-	-
hsa-miR-532-001518	0.198678	0.744583	0.238739	0.620394
hsa-miR-532-3p-002355	0.140001	0.416534	0.1673	0.384553
hsa-miR-539-001286	0.499482	-	0.0120194	0.000401102
hsa-miR-541#-002200	15.2053	-	-	52.5732
hsa-miR-541-002201	0.00171629	-	-	-
hsa-miR-542-3p-001284	0.000991916	0.00262677	0.00306586	0.0045822
hsa-miR-542-5p-002240	0.00113862	1.63411	9.41621e-05	0.000422504
hsa-miR-543-002376	0.0513499	-	0.00286253	-
hsa-miR-544-002265	-	-	-	-
hsa-miR-545#-002266	0.00192291	-	0.000278026	0.000109351
hsa-miR-545-002267	0.00182676	-	0.00552621	0.00589724
hsa-miR-548a-001538	-	-	0.347361	-
hsa-miR-548a-5p-002412	-	0.238243	0.115223	0.27192
hsa-miR-548b-001541	-	0.260527	0.877522	0.416173
hsa-miR-548b-5p-002408	0.000421116	-	0.00257628	0.00526721
hsa-miR-548c-001590	-	-	-	-
hsa-miR-548c-5p-002429	0.000233467	-	0.00120105	0.000368833
hsa-miR-548d-001605	0.000177303	-	0.00254787	0.0017679
hsa-miR-548d-5p-002237	-	-	0.0061105	0.0102748
hsa-miR-548E-002881	4.04502e-05	-	-	0.000362748
hsa-miR-548G-002879	-	-	-	-
hsa-miR-548H-002816	-	-	0.0009878	0.000254553
hsa-miR-548I-002909	-	-	-	6.61112e-05
hsa-miR-548J-002783	0.000443895	-	0.0018925	0.000691135
hsa-miR-548K-002819	4.74085e-05	-	0.00172463	0.000425739
hsa-miR-548L-002904	-	-	-	-
hsa-miR-548M-002775	-	-	-	-
hsa-miR-548N-002888	-	-	-	-
hsa-miR-548P-002798	-	-	-	-
hsa-miR-549-001511	-	-	-	0.000101043
hsa-miR-550-001544	0.00204385	5.67313e-05	0.00420554	0.00439249
hsa-miR-550-002410	0.00104702	-	0.00321828	0.0031515
hsa-miR-551a-001519	0.00101487	-	-	-
hsa-miR-551b#-002346	-	4.24612e-05	0.000818066	0.00118103
hsa-miR-551b-001535	-	-	-	-
hsa-miR-552-001520	-	-	-	-
hsa-miR-553-001521	-	-	-	-
hsa-miR-554-001522	-	-	-	0.000535902
hsa-miR-555-001523	-	-	-	-
hsa-miR-556-3p-002345	-	-	-	-
hsa-miR-556-5p-002344	-	0.552676	0.136078	0.264301
hsa-miR-557-001525	-	-	-	-
hsa-miR-558-001526	-	-	-	-
hsa-miR-559-001527	-	-	-	-
hsa-miR-561-001528	-	-	0.00263589	0.00312107
hsa-miR-562-001529	-	-	-	-
hsa-miR-563-001530	-	-	-	-
hsa-miR-564-001531	0.0095884	0.0291675	0.00987164	0.0126323
hsa-miR-566-001533	0.000421116	-	0.00910267	0.00181887
hsa-miR-567-001534	-	-	-	-
hsa-miR-569-001536	-	-	-	-
hsa-miR-570-002347	0.00029695	-	0.000820907	0.0027588
hsa-miR-571-001613	0.0163735	0.0188735	0.0371757	0.260302
hsa-miR-572-001614	0.00100576	0.0899649	0.000561474	0.00115352
hsa-miR-573-001615	0.00181918	0.00265606	0.00696098	0.00412971
hsa-miR-574-3p-002349	2.70477	0.39846	6.14966	6.09344
hsa-miR-575-001617	-	9.77533e-05	-	0.000133419
hsa-miR-576-3p-002351	0.00332716	-	0.0122719	0.0141628
hsa-miR-576-5p-002350	-	-	0.00447625	0.0060295
hsa-miR-577-002675	0.000825471	-	0.0557264	0.112833
hsa-miR-578-001619	-	-	-	-
hsa-miR-579-002398	0.00269501	-	0.0234463	0.0249512
hsa-miR-580-001621	6.43591e-05	-	0.000637408	0.000771127
hsa-miR-581-001622	230.641	-	-	3.32708
hsa-miR-582-3p-002399	0.00150659	-	0.00164865	-
hsa-miR-582-5p-001983	0.0209705	-	0.000946248	-
hsa-miR-583-001623	-	-	-	0.000162334
hsa-miR-584-001624	0.00160135	-	0.0165103	0.0109742
hsa-miR-585-001625	-	-	-	-
hsa-miR-586-001539	0.000416472	0.000286835	0.0147056	0.0285425
hsa-miR-587-001540	-	-	-	-
hsa-miR-588-001542	-	-	-	-
hsa-miR-589-001543	0.024852	-	0.0878086	0.0365308
hsa-miR-589-002409	0.000632129	-	0.0113474	0.00349923
hsa-miR-590-3P-002677	0.0840567	-	0.112774	0.0516265
hsa-miR-590-5p-001984	0.228855	4.18766e-05	0.857083	0.434448
hsa-miR-591-001545	-	-	0.000226926	-
hsa-miR-592-001546	0.00151918	0.000109978	0.00873186	0.00456002
hsa-miR-593-001547	-	-	-	0.00072852
hsa-miR-593-002411	-	13.4684	-	0.00271705
hsa-miR-595-001987	-	-	-	-
hsa-miR-596-001550	0.221366	0.345919	1.31906	0.35905
hsa-miR-597-001551	0.0025041	0.000504977	0.0428223	0.0396717
hsa-miR-598-001988	0.0247489	-	0.109766	0.044664
hsa-miR-599-001554	-	-	-	-
hsa-miR-600-001556	-	-	-	-
hsa-miR-601-001558	6.16519e-05	0.00139793	0.00126163	0.00116235
hsa-miR-603-001566	-	-	-	0.000322426
hsa-miR-604-001567	0.000323601	-	0.000460187	-
hsa-miR-605-001568	0.000250397	8.4219e-05	0.000417627	0.000454402
hsa-miR-606-001569	0.000756436	0.00488477	0.00132619	-
hsa-miR-607-001570	-	-	-	-
hsa-miR-608-001571	-	-	-	-
hsa-miR-609-001573	-	-	-	-
hsa-miR-613-001586	-	-	-	-
hsa-miR-614-001587	-	-	-	-
hsa-miR-615-5p-002353	-	0.0070386	0.0091153	0.00107255
hsa-miR-616-001589	0.00130612	-	0.00331335	0.00593003
hsa-miR-616-002414	0.00141646	-	0.00274402	0.0054153
hsa-miR-617-001591	-	-	-	-
hsa-miR-618-001593	0.00115132	0.0280376	-	0.00254037
hsa-miR-620-002672	-	-	-	-
hsa-miR-621-001598	-	-	-	-
hsa-miR-622-001553	0.000269114	-	0.000107268	0.000225944
hsa-miR-623-001555	-	0.000454481	0.000965461	0.00103243
hsa-miR-624-001557	0.000333161	7.30127e-05	0.00112139	0.000417556
hsa-miR-624-002430	-	-	-	-
hsa-miR-625#-002432	1.0385	0.0130891	0.709318	0.0870058
hsa-miR-625-002431	0.0204254	-	0.0278826	0.00287396
hsa-miR-626-001559	-	-	-	-
hsa-miR-627-001560	0.000789652	-	22.3702	19.6064
hsa-miR-628-3p-002434	0.00134937	-	0.00219967	0.000735114
hsa-miR-628-5p-002433	0.0238892	0.361109	0.203416	1.00853
hsa-miR-629-001562	0.0375643	-	0.0962217	0.0366576
hsa-miR-629-002436	0.00265606	-	0.000165544	0.000250181
hsa-miR-630-001563	-	0.00044328	0.000402285	-
hsa-miR-631-001564	-	-	-	-
hsa-miR-633-001574	-	-	-	-
hsa-miR-634-001576	-	-	-	-
hsa-miR-635-001578	-	-	-	-
hsa-miR-636-002088	0.00501166	0.00903353	0.00894629	0.00762132
hsa-miR-637-001581	0.0203829	0.392702	0.583783	0.273243
hsa-miR-638-001582	0.000688386	0.0113238	0.0126082	0.00647123
hsa-miR-639-001583	0.0223669	0.0120778	0.0021218	0.00314932
hsa-miR-640-001584	-	-	-	-
hsa-miR-641-001585	0.000681266	-	0.00136726	0.00115112
hsa-miR-642-001592	3.76369e-05	-	0.0204395	0.0125016
hsa-miR-643-001594	-	0.00105943	0.00566191	0.00423112
hsa-miR-644-001596	0.00119772	0.0101915	0.00367639	0.00347025
hsa-miR-645-001597	-	0.000174257	0.000150756	0.000533677
hsa-miR-646-001599	0.000477076	0.00595578	-	0.000584405
hsa-miR-647-001600	-	-	-	-
hsa-miR-648-001601	-	0.00105211	-	0.000462665
hsa-miR-649-001602	0.000178166	-	-	0.000310365
hsa-miR-650-001603	0.000731176	0.00391304	0.0111989	0.00969365
hsa-miR-651-001604	-	-	0.0010772	0.00101188
hsa-miR-652-002352	0.00983067	0.838281	0.124439	0.110587
hsa-miR-653-002292	-	-	-	0.000139375
hsa-miR-654-001611	0.0164189	-	-	-
hsa-miR-654-3p-002239	0.00119689	-	0.000518454	-
hsa-miR-655-001612	0.0317854	-	0.00522087	0.00035553
hsa-miR-656-001510	0.273101	-	0.0189522	0.0908264
hsa-miR-657-001512	0.0140967	0.00219815	0.0178307	0.0355072
hsa-miR-658-001513	-	-	-	-
hsa-miR-659-001514	-	0.0198256	0.0135413	0.0129156
hsa-miR-660-001515	0.0782647	-	0.163743	0.386692
hsa-miR-661-001606	0.035366	0.0754417	0.0807444	0.05673
hsa-miR-662-001607	0.00071365	0.00463732	0.000384296	0.00286005
hsa-miR-663B-002857	0.00219663	-	0.00252676	0.0129874
hsa-miR-664-002897	0.309606	0.0130528	0.422641	0.196317
hsa-miR-665-002681	0.00308718	-	-	-
hsa-miR-668-001992	0.00149722	-	-	-
hsa-miR-671-3p-002322	0.0281154	0.0639242	0.120283	0.0709652
hsa-miR-672-002327	-	0.00108094	-	-
hsa-miR-674-002021	-	0.194994	-	-
hsa-miR-675-002005	-	-	-	-
hsa-miR-708#-002342	-	-	0.00425244	0.00139092
hsa-miR-708-002341	4.59207e-05	0.000278218	4.42447	1.99482
hsa-miR-7-2#-002314	0.00130793	-	0.00291863	0.000118424
hsa-miR-720-002895	12.733	13.1092	22.5414	8.3412
hsa-miR-744#-002325	0.00537882	0.0200328	0.0280376	0.0175213
hsa-miR-744-002324	0.114427	0.284698	0.827887	0.370425
hsa-miR-758-001990	0.0231235	-	0.00693209	0.000856806
hsa-miR-765-002643	0.00161697	0.000820906	0.00364089	-
hsa-miR-766-001986	0.345679	-	0.245621	0.0959386
hsa-miR-767-3p-001995	-	-	-	-
hsa-miR-767-5p-001993	-	-	-	-
hsa-miR-769-3p-002003	0.00348774	-	0.000977582	0.00111191
hsa-miR-769-5p-001998	0.041021	-	0.20769	0.102398
hsa-miR-770-5p-002002	0.0437827	-	-	-
hsa-miR-802-002004	-	-	0.000391827	-
hsa-miR-871-002354	-	-	-	0.000167014
hsa-miR-872-002264	-	0.766048	0.0065627	0.00405876
hsa-miR-873-002356	-	-	0.000602191	-
hsa-miR-874-002268	0.049704	-	0.0374343	-
hsa-miR-875-3p-002204	-	-	-	-
hsa-miR-875-5p-002203	6.34291e-05	0.000120934	-	-
hsa-miR-876-3p-002225	-	-	0.00315205	0.000150834
hsa-miR-876-5p-002205	-	-	0.00422014	7.13986e-05
hsa-miR-885-3p-002372	-	-	-	-
hsa-miR-885-5p-002296	0.000116491	-	0.00193494	0.000134347
hsa-miR-886-3p-002194	0.90407	9.51039	3.58881	5.43868
hsa-miR-886-5p-002193	1.50996	-	2.22146	0.694601
hsa-miR-887-002374	0.00437805	-	0.00205095	-
hsa-miR-888#-002213	-	-	-	-
hsa-miR-888-002212	-	7.59214	0.00135125	0.00201676
hsa-miR-889-002202	0.0261781	-	0.0037955	-
hsa-miR-890-002209	-	-	-	-
hsa-miR-891a-002191	-	-	0.000436572	0.000120578
hsa-miR-891b-002210	-	-	-	-
hsa-miR-892a-002195	-	-	-	-
hsa-miR-892b-002214	8.28296e-05	0.00201013	-	5.95827e-05
hsa-miR-9#-002231	0.000153285	0.00185355	0.00467929	0.0474074
hsa-miR-9-000583	0.000495614	0.0308948	0.0695168	1.19852
hsa-miR-920-002150	0.000420241	-	-	-
hsa-miR-921-002151	-	-	-	-
hsa-miR-922-002152	-	-	9.39666e-05	0.000298342
hsa-miR-924-002154	-	-	-	-
hsa-miR-92a-000431	0.934655	2.84121	5.23252	3.77966
hsa-miR-92a-1#-002137	0.00663129	-	0.0178183	0.0167146
hsa-miR-92a-2#-002138	-	0.11153	-	0.000352829
hsa-miR-92b#-002343	0.00397317	-	-	0.0193068
hsa-miR-93#-002139	0.255343	0.259266	0.367167	0.300879
hsa-miR-933-002176	-	-	-	0.000101183
hsa-miR-934-002177	-	-	-	-
hsa-miR-935-002178	0.935303	-	1.53741	0.0430529
hsa-miR-936-002179	-	-	-	-
hsa-miR-937-002180	0.000168672	-	-	-
hsa-miR-938-002181	0.00275164	-	0.00407921	-
hsa-miR-939-002182	0.161042	0.00464697	0.263798	0.199195
hsa-miR-941-002183	0.0177075	-	0.0364359	0.0253698
hsa-miR-942-002187	0.0319621	-	0.0290867	0.0265206
hsa-miR-943-002188	0.000696545	-	-	0.000557885
hsa-miR-944-002189	7.90708e-05	-	-	-
hsa-miR-95-000433	0.000992604	-	0.000568128	0.111125
hsa-miR-96#-002140	-	-	-	-
hsa-miR-98-000577	0.0422327	0.791964	0.895339	1.15689
hsa-miR-99a#-002141	0.0374343	-	0.0053565	0.000536645
hsa-miR-99a-000435	13.7323	0.107135	26.0553	0.00940247
hsa-miR-99b#-002196	0.091284	0.0509952	0.115383	0.0654826
hsa-miR-99b-000436	1.21546	5.22527	7.39477	4.22882
mmu-let-7d#-001178	-	0.00654907	-	0.00365036
mmu-miR-124a-001182	7.07704e-05	0.0110142	0.00631722	0.00347506
mmu-miR-129-3p-001184	0.00188987	0.00344927	0.0550355	0.00296707
mmu-miR-134-001186	0.412511	-	0.00196876	-
mmu-miR-137-001129	0.0638357	-	0.289875	0.0720557
mmu-miR-140-001187	0.316331	1.053	2.96803	1.21357
mmu-miR-153-001191	-	-	-	-
mmu-miR-187-001193	0.00144823	0.00332255	0.0128375	0.00690691
mmu-miR-374-5p-001319	1.21378	1.34864	3.53695	3.77442
mmu-miR-379-001138	0.161042	6.45379e-05	0.0157501	0.00211117
mmu-miR-451-001141	0.000342053	0.000171858	-	-
mmu-miR-491-001630	0.0559587	0.00803495	0.169753	0.0459833
mmu-miR-495-001663	0.296583	-	0.0297804	0.00334044
mmu-miR-496-001953	0.000299638	-	-	-
mmu-miR-499-001352	5.95931e-05	-	-	-
mmu-miR-615-001960	0.000442359	0.431522	0.136361	0.102044
mmu-miR-93-001090	0.386491	3.33227	4.68323	3.15635
mmu-miR-96-000186	0.000128273	0.00168096	0.0192167	0.00970709
rno-miR-29c#-001818	0.00320937	0.00180037	0.00623457	0.0010966
rno-miR-7#-001338	0.306191	0.412512	0.284896	0.533388
