# Supplementary material for: Identification of cell and disease specific microRNAs in glomerular pathologies
Source: J Cell Mol Med. 2019 Apr 4;23(6):3927–39. doi: 10.1111/jcmm.14270 (PMC6533525; doi:10.1111/jcmm.14270)
Supplement: Supplementary file 4 [file JCMM-23-3927-s004.xlsx]

## Sheet: fold change after TGF beta
	Fold change after TGF-beta						Fold change after TGF-beta
miR	GECs	MCs	PODs	TCs		miR	GECs	MCs	PODs	TCs
ath-miR159a-000338	-	-	-	-		hsa-miR-220-000523	-	0.0968403	1.43122	-
dme-miR-7-000268	6.9229	19.0108	2.09689	10.4713		hsa-miR-199a-3p-002304	2.16802	0.113499	0.000316008	1.51927
hsa-let-7a#-002307	30.5346	5.60514	7.59605	4.05127		hsa-miR-139-5p-002289	1.42838	0.152592	1.71149	2.17253
hsa-let-7a-000377	2.20897	2.11954	6.06812	6.04346		hsa-miR-708-002341	-	0.173709	1.99481	3.32966
hsa-let-7b#-002404	2.79409	2.56463	0.942295	2.44084		hsa-miR-138-2#-002144	-	0.174313	-	-
hsa-let-7b-002619	0.710238	0.675838	3.39933	4.17963		mmu-miR-187-001193	2.01583	0.179711	3.36184	13.8554
hsa-let-7c#-002405	0.558788	-	4.72152	-		RNU48-001006	1.47363	0.214753	1.39305	1.11526
hsa-let-7c-000379	1.06539	2.87139	9.50212	3.586		hsa-miR-523-002386	-	0.224183	0.651235	-
hsa-let-7d-002283	2.00052	2.4945	3.98409	2.71956		hsa-miR-592-001546	7.83196	0.229053	2.56374	0.245428
hsa-let-7e#-002407	1.02981	2.84761	53.1224	4.92586		hsa-miR-125a-5p-002198	1.43433	0.232411	3.47798	1.59369
hsa-let-7e-002406	1.31985	2.16407	4.32066	2.10289		hsa-miR-210-000512	2.41057	0.26202	2.48673	2.15006
hsa-let-7f-000382	2.64887	0.93611	2.52319	2.08114		hsa-miR-342-3p-002260	1.58598	0.271825	1.01836	1.6317
hsa-let-7f-1#-002417	23.7586	1.13583	1.42331	1.66945		hsa-miR-133a-002246	0.409341	0.302866	2.4457	4.7252
hsa-let-7f-2#-002418	6.98556	2.58426	0.828314	0.231707		hsa-miR-135b-002261	-	0.318364	4.64041	1.15699
hsa-let-7g#-002118	11.0454	1.61077	1.97828	1.41949		hsa-miR-486-001278	0.322948	0.333267	1.73177	219426
hsa-let-7g-002282	3.30208	1.92753	3.87783	1.77815		hsa-miR-331-5p-002233	4.97044	0.333961	1.07792	2.23515
hsa-let-7i#-002172	3.25662	2.87338	2.53898	0.944338		hsa-miR-155-002623	5.49216	0.352514	1.48581	0.504658
hsa-miR-100#-002142	7.37363	-	4.24937	-		mmu-miR-379-001138	1.84724	0.358675	0.846891	2.24914
hsa-miR-100-000437	1.2272	1.62873	4.51664	5.51123		hsa-miR-25#-002442	1.50773	0.384418	1.32892	2.21204
hsa-miR-1-002222	-	-	13.0163	16.0597		hsa-miR-149-002255	1.84085	0.429804	1.70084	2.59615
hsa-miR-101#-002143	1.68574	-	-	233712		hsa-miR-144#-002148	2.19067	0.443729	0.680775	0.684146
hsa-miR-101-002253	9.21111	4.85931	6.82227	4.7416		hsa-miR-186-002285	4.22625	0.446505	1.22201	0.648588
hsa-miR-103-000439	3.10668	2.47727	6.44531	4.61195		hsa-miR-125a-3p-002199	0.619157	0.447745	0.920985	0.223659
hsa-miR-105#-002168	-	-	-	-		hsa-miR-449-001030	-	0.451798	1.55321	1.23831
hsa-miR-105-002167	-	-	-	-		hsa-miR-191-002299	1.70335	0.472619	1.66238	0.730206
hsa-miR-106a#-002170	-	61.2123	-	28.8076		hsa-miR-194-000493	5.29773	0.490305	1.37578	1.44831
hsa-miR-106a-002169	2.23826	1.36108	3.40404	2.88261		hsa-miR-143-002249	3.26114	0.493373	1.61021	1.30439
hsa-miR-106b#-002380	1.32443	1.53129	3.61313	1.25386		mmu-miR-129-3p-001184	2.61965	0.495429	3.95657	23.6272
hsa-miR-106b-000442	2.12929	2.39953	4.50102	3.97891		hsa-miR-196b-002215	1.88867	0.513612	0.950823	0.745032
hsa-miR-107-000443	1.69158	2.37635	1.89244	3.45665		hsa-miR-339-3p-002184	2.53217	0.521865	0.969458	0.879268
hsa-miR-10a#-002288	2.28054	1.53767	1.12994	0.48009		hsa-miR-342-5p-002147	2.22279	0.532461	2.02406	17.4406
hsa-miR-10a-000387	1.31437	1.36297	3.71213	1.38835		hsa-miR-16-000391	2.36588	0.537281	1.61804	0.835884
hsa-miR-10b#-002315	2.92488	1.27611	0.767506	0.405107		hsa-miR-181a-2#-002317	1.22211	0.57147	0.989829	0.741426
hsa-miR-10b-002218	1.56849	1.17834	2.36567	1.78679		hsa-miR-214-002306	1.31985	0.583074	-	88929.6
hsa-miR-1178-002777	-	-	-	-		hsa-miR-672-002327	-	0.600714	-	-
hsa-miR-1179-002776	-	-	-	-		hsa-miR-1263-002784	10.8858	0.620607	-	-
hsa-miR-1180-002847	1.3645	-	3.24507	1.77323		hsa-miR-509-3-5p-002155	-	0.642937	-	-
hsa-miR-1182-002830	-	-	-	-		mmu-miR-96-000186	-	0.642937	15.6734	19.8405
hsa-miR-1183-002841	1.00234	-	0.518441	0.579698		hsa-miR-138-002284	3.00086	0.651913	2.90845	1.63509
hsa-miR-1184-002842	-	-	-	-		hsa-miR-409-3p-002332	1.9812	0.652816	0.391003	0.532323
hsa-miR-1197-002810	4.64081	-	-	-		hsa-miR-135b#-002159	-	0.655083	4.82407	1.13318
hsa-miR-1200-002829	-	-	-	-		hsa-miR-320-002277	1.24693	0.655992	0.987773	1.42837
hsa-miR-1201-002781	1.28198	-	2.67076	0.908384		hsa-miR-9-000583	14.0976	0.660554	3.08496	4.02608
hsa-miR-1203-002877	-	-	-	-		hsa-let-7b-002619	0.710238	0.675838	3.39933	4.17963
hsa-miR-1204-002872	-	-	-	-		hsa-miR-212-000515	0.490177	0.677715	1.73899	5.4618
hsa-miR-1205-002778	-	-	-	-		hsa-miR-215-000518	1.02767	0.687652	0.428168	2.17102
hsa-miR-1206-002878	-	-	-	-		hsa-miR-218-000521	4.59599	0.708456	2.66521	0.726672
hsa-miR-1208-002880	2.33654	6.9632	2.81132	1.43333		hsa-miR-183-002269	0.270065	0.711409	3.03196	5.0784
hsa-miR-122#-002130	-	-	-	-		hsa-miR-33a#-002136	3.12829	0.715861	2.05658	0.268757
hsa-miR-122-002245	-	3.02042	0.486075	-		hsa-miR-484-001821	0.498745	0.719841	0.510241	2.62329
hsa-miR-1224-3P-002752	-	-	-	-		hsa-miR-145-002278	0.952885	0.724346	0.797331	0.113391
hsa-miR-1225-3P-002766	0.0392919	-	57.4904	0.00340147		hsa-miR-133b-002247	-	0.735476	0.000848528	6.81339
hsa-miR-1226#-002758	1.28822	-	2.33796	2.07394		U6 snRNA-001973	1.09686	0.748851	1.02261	0.524995
hsa-miR-1227-002769	4.27041	-	0.452582	2.45101		hsa-miR-140-3p-002234	2.99462	0.750929	1.54355	1.38835
hsa-miR-1228#-002763	-	-	3.84305	-		hsa-miR-425-5p-001516	1.64419	0.753015	3.16729	6.98557
hsa-miR-1233-002768	1.0923	13.6303	4.56069	2.61965		mmu-miR-140-001187	3.35282	0.756152	2.27876	2.10435
hsa-miR-1236-002761	1.23574	-	-	-		U6 snRNA-001973	1.27313	0.757727	1.32524	1.39221
hsa-miR-1238-002927	1859.08	-	-	-		hsa-miR-146b-001097	1.70217	0.766708	6.35658	0.849906
hsa-miR-124#-002197	-	-	-	-		hsa-miR-504-002084	-	0.76724	-	-
hsa-miR-1243-002854	0.0011681	2.55399	7.69676	0.0024354		hsa-miR-192-000491	5.9644	0.787172	1.3796	1.149
hsa-miR-1244-002791	0.201015	14.3577	0.273052	2.06247		hsa-miR-126-002228	2.63787	0.788263	2.28826	1.85752
hsa-miR-1245-002823	-	-	-	-		hsa-miR-99b#-002196	2.07682	0.791	2.41706	1.02199
hsa-miR-1247-002893	54.6207	4.1032	1.30034e-05	0.000594669		hsa-miR-361-000554	1.29718	0.800377	2.93681	1.85752
hsa-miR-1248-002870	0.847552	18.3887	3.45396	1.79549		hsa-miR-425#-002302	2.5392	0.801486	0.868291	0.290453
hsa-miR-1249-002868	0.32723	1.84261	739.933	3.84871		hsa-miR-132-000457	2.33978	0.803155	2.03814	2.52341
hsa-miR-1250-002887	-	-	-	-		hsa-miR-574-3p-002349	2.42062	0.803712	1.22965	0.867163
hsa-miR-1251-002820	-	-	-	-		hsa-miR-499-3p-002427	-	0.806502	0.460174	-
hsa-miR-1252-002860	-	-	-	-		hsa-miR-183#-002270	-	0.825734	1.53076	0.569345
hsa-miR-1253-002894	-	-	-	-		hsa-miR-16-1#-002420	9.77689	0.829175	3.73537	1.40676
hsa-miR-1254-002818	2.8272	-	1.52547	0.67942		hsa-miR-213-000516	2.98633	0.835522	0.772844	1.86009
hsa-miR-1255A-002805	-	-	5.19186	2.30118		mmu-miR-374-5p-001319	1.82687	0.860203	1.73779	2.3626
hsa-miR-1255B-002801	1.74276	-	1.77676	1.44631		U6 snRNA-001973	0.816981	0.874028	1.06529	0.885998
hsa-miR-1256-002850	-	-	-	-		hsa-miR-338-3p-002252	-	0.875239	1.67859	0.0574072
hsa-miR-1257-002910	-	-	-	-		hsa-miR-93#-002139	1.50043	0.906105	1.28187	0.563066
hsa-miR-1259-002796	-	-	-	-		U6 snRNA-001973	1.13004	0.910512	1.10286	1.21199
hsa-miR-125a-3p-002199	0.619157	0.447745	0.920985	0.223659		hsa-miR-222-002276	2.13373	0.918117	2.04379	2.91273
hsa-miR-125a-5p-002198	1.43433	0.232411	3.47798	1.59369		hsa-miR-193a-3p-002250	11.659	0.923863	2.32503	0.996108
hsa-miR-125b-000449	0.917242	4.13174	6.12304	3.83806		hsa-let-7f-000382	2.64887	0.93611	2.52319	2.08114
hsa-miR-125b-1#-002378	2.22897	1.27611	2.8565	-		hsa-miR-31-002279	2.51817	0.977216	0.741362	1.54904
hsa-miR-125b-2#-002158	1.46041	-	0.529334	0.307227		U6 snRNA-001973	1.37399	0.981969	1.1763	1.10755
hsa-miR-126#-000451	6.41467	1.87612	3.86709	2.55686		hsa-miR-636-002088	1.35132	0.98265	0.31409	6.16617
hsa-miR-1260-002896	0.728689	4.92714	3.54614	3.87816		hsa-miR-188-3p-002106	-	1.00469	-	-
hsa-miR-126-002228	2.63787	0.788263	2.28826	1.85752		hsa-miR-720-002895	1.02269	1.01098	2.74584	1.4942
hsa-miR-1262-002852	4.64402	-	1.41937	7.36852		hsa-miR-28-3p-002446	1.6137	1.02013	1.55428	1.39995
hsa-miR-1263-002784	10.8858	0.620607	-	-		hsa-miR-483-5p-002338	1.04926	1.02509	5.63826	1255.79
hsa-miR-1264-002799	-	-	-	-		mmu-miR-491-001630	1.31255	1.02936	1.95376	1.51506
hsa-miR-1265-002790	-	-	-	-		U6 snRNA-001973	0.920427	1.02936	0.784176	0.871985
hsa-miR-1267-002885	71.0309	6925.72	45.1687	8.66004		hsa-miR-206-000510	-	1.03008	13.6256	11.5624
hsa-miR-1269-002789	-	3.01415	-	-		hsa-miR-15a-000389	1.50877	1.03365	3.96755	2.99255
hsa-miR-1270-002807	1.27577	-	-	1.73553		hsa-miR-9#-002231	-	1.03868	4.22002	1.73433
hsa-miR-127-000452	1.23745	1.70497	0.980269	-		hsa-miR-615-5p-002353	-	1.04012	2.80938	0.781531
hsa-miR-1271-002779	1.93103	-	1.53501	0.771306		hsa-miR-130b#-002114	1.82814	1.09335	3.36884	1.33272
hsa-miR-1272-002845	-	-	3.38053	3.65881		hsa-miR-135a-000460	-	1.09714	9.9953	3.03643
hsa-miR-1274A-002883	1.20696	2.76782	1.33076	0.947616		hsa-miR-548b-001541	-	1.10861	3.80858	-
hsa-miR-1274B-002884	1.19365	2.35178	2.10563	1.33549		hsa-let-7f-1#-002417	23.7586	1.13583	1.42331	1.66945
hsa-miR-1275-002840	1.92169	-	2.51272	3.02592		hsa-miR-10b-002218	1.56849	1.17834	2.36567	1.78679
hsa-miR-127-5p-002229	-	-	-	-		hsa-miR-17-002308	1.92836	1.18161	3.26086	3.24985
hsa-miR-1276-002843	1.58708	2.76974	1.90693	3.25436		hsa-miR-26a-1#-002443	1.18787	1.20393	2.51446	0.30153
hsa-miR-1278-002851	-	-	0.833498	0.491538		hsa-miR-182-002334	-	1.23949	0.857525	0.466638
hsa-miR-1282-002803	1.73192	19.09	5.98458	1.84981		hsa-miR-872-002264	-	1.25767	2.6912	-
hsa-miR-1283-002890	-	-	-	-		hsa-miR-15a#-002419	5.43913	1.26642	8.34695	2.67284
hsa-miR-1284-002903	-	-	-	-		hsa-miR-323-3p-002227	1.26346	1.26642	0.463053	3.48794
hsa-miR-1285-002822	1.88475	-	0.510241	0.161362		hsa-miR-10b#-002315	2.92488	1.27611	0.767506	0.405107
hsa-miR-1286-002773	-	-	-	-		hsa-miR-125b-1#-002378	2.22897	1.27611	2.8565	-
hsa-miR-1288-002832	-	-	-	-		hsa-miR-378-002243	2.37574	1.27699	15	0.06
hsa-miR-1289-002871	0.958185	27.5456	6.78453	-		hsa-miR-455-001280	3.7331	1.29123	2.51795	4.34807
hsa-miR-128a-002216	2.14262	2.31779	5.37867	4.76136		hsa-miR-532-001518	1.89523	1.29931	3.04882	3.10023
hsa-miR-129#-002298	-	2.37635	-	-		hsa-miR-30a-3p-000416	2.22742	1.30202	2.71744	1.13475
hsa-miR-1290-002863	0.62867	17.3486	2.32826	0.432082		hsa-miR-152-000475	1.51191	1.30292	1.79782	2.67284
hsa-miR-129-000590	-	10.3514	0.816911	-		rno-miR-29c#-001818	4.35712	1.32203	1.73538	0.674259
hsa-miR-1291-002838	0.33318	-	1.59909	0.499783		hsa-miR-362-3p-002117	13.19	1.34607	7.16641	6.59044
hsa-miR-1292-002824	0.60306	-	2.44571	1.25125		hsa-miR-106a-002169	2.23826	1.36108	3.40404	2.88261
hsa-miR-1293-002905	3.07881	-	0.377423	-		hsa-miR-10a-000387	1.31437	1.36297	3.71213	1.38835
hsa-miR-1294-002785	3.11099	-	7.70209	2.46464		hsa-miR-24-000402	1.6683	1.36486	1.58804	1.4403
hsa-miR-1296-002908	2.32523	-	3.39462	4.28227		hsa-miR-30c-000419	2.19219	1.3658	3.68394	3.07455
hsa-miR-1298-002861	0.111366	17.0506	177.571	4.14214		hsa-miR-26b#-002444	1.67874	1.37626	0.511303	0.213658
hsa-miR-1300-002902	0.21845	30.9261	-	0.265241		hsa-miR-223-002295	1.03267	1.39354	4.21417	19.0983
hsa-miR-1301-002827	1.63057	-	2.14243	0.381136		hsa-miR-301-000528	4.39352	1.39644	21.6044	11.0838
hsa-miR-1302-002901	-	-	-	-		hsa-miR-23a-000399	1.17721	1.39934	7.00435	0.855225
hsa-miR-1303-002792	0.208248	-	2.59773	3.50733		U6 snRNA-001973	0.653553	1.41593	0.910827	1.49213
hsa-miR-1304-002874	0.272887	-	-	-		hsa-miR-34b-002102	1.04853	1.42578	1.96871	1.55227
hsa-miR-1305-002867	0.65084	19.0372	0.0183161	28972.1		hsa-miR-190b-002263	1.64191	1.42776	3.63826	0.324969
hsa-miR-130a#-002131	0.379028	-	-	-		hsa-miR-99b-000436	0.766509	1.42875	4.95626	3.94049
hsa-miR-130a-000454	2.51642	5.16136	8.81066	6.63628		hsa-miR-30c-1#-002108	-	1.43868	2.25207	2.95954
hsa-miR-130b#-002114	1.82814	1.09335	3.36884	1.33272		hsa-miR-34a#-002316	3.66389	1.4497	1.92419	0.715675
hsa-miR-130b-000456	1.23574	2.92969	5.41983	3.0512		hsa-miR-148b#-002160	3.30437	1.45171	3.15633	1.70808
hsa-miR-132#-002132	-	-	1.32248	6.19617		hsa-miR-486-3p-002093	0.0672359	1.45978	0.103181	2.83309
hsa-miR-132-000457	2.33978	0.803155	2.03814	2.52341		hsa-miR-193b-002367	1.60034	1.46485	1.53182	1.31164
hsa-miR-1324-002815	-	-	-	-		hsa-miR-203-000507	1.42837	1.47299	1.76939	1.88606
hsa-miR-133a-002246	0.409341	0.302866	2.4457	4.7252		hsa-miR-335-000546	2.16952	1.4853	7.08246	8.30727
hsa-miR-133b-002247	-	0.735476	0.000848528	6.81339		hsa-miR-18a#-002423	0.87805	1.49045	3.07003	0.9906
hsa-miR-135a-000460	-	1.09714	9.9953	3.03643		hsa-miR-532-3p-002355	2.04539	1.49666	2.78804	3.02383
hsa-miR-135b#-002159	-	0.655083	4.82407	1.13318		rno-miR-7#-001338	3.60594	1.50394	2.38048	1.65218
hsa-miR-135b-002261	-	0.318364	4.64041	1.15699		hsa-miR-32-002109	14.6962	1.51545	0.962095	0.432381
hsa-miR-136#-002100	9.87221	-	1.44018	-		hsa-miR-505#-002087	0.886612	1.51861	4.59877	1.83576
hsa-miR-136-000592	0.00116729	-	-	-		hsa-miR-15b#-002173	3.03432	1.52072	2.23032	0.981034
hsa-miR-138-002284	3.00086	0.651913	2.90845	1.63509		hsa-miR-106b#-002380	1.32443	1.53129	3.61313	1.25386
hsa-miR-138-2#-002144	-	0.174313	-	-		hsa-miR-10a#-002288	2.28054	1.53767	1.12994	0.48009
hsa-miR-139-3p-002313	0.84814	-	0.86349	4.32103		hsa-miR-374-000563	6.00172	1.54408	2.55133	1.74881
hsa-miR-139-5p-002289	1.42838	0.152592	1.71149	2.17253		U6 snRNA-001973	0.938465	1.5473	0.747554	0.884157
hsa-miR-140-3p-002234	2.99462	0.750929	1.54355	1.38835		hsa-miR-145#-002149	2.50251	1.582	2.38378	-
hsa-miR-141#-002145	-	-	-	-		hsa-let-7g#-002118	11.0454	1.61077	1.97828	1.41949
hsa-miR-141-000463	-	2.31298	0.226762	9.02155		hsa-miR-449b-001608	0.395124	1.61077	2.61942	0.897121
hsa-miR-142-3p-000464	-	4.19232	17.7316	7.19192		hsa-miR-27a#-002445	2.39724	1.62535	1.15369	1.18622
hsa-miR-142-5p-002248	-	-	4.16481	2.31238		hsa-miR-100-000437	1.2272	1.62873	4.51664	5.51123
hsa-miR-143#-002146	-	-	-	-		hsa-miR-200a-000502	0.325194	1.62986	2.98401	1.27578
hsa-miR-143-002249	3.26114	0.493373	1.61021	1.30439		hsa-miR-30b-000602	2.07538	1.63893	3.94835	3.39727
hsa-miR-144#-002148	2.19067	0.443729	0.680775	0.684146		hsa-miR-664-002897	1.85494	1.68034	1.14969	0.560729
hsa-miR-144-002676	2.87463	-	8.44589	-		hsa-miR-19b-000396	5.26114	1.69908	1.54462	4.87153
hsa-miR-145#-002149	2.50251	1.582	2.38378	-		hsa-miR-296-3p-002101	-	1.69908	1.8638	3.21401
hsa-miR-145-002278	0.952885	0.724346	0.797331	0.113391		hsa-miR-127-000452	1.23745	1.70497	0.980269	-
hsa-miR-146a#-002163	-	-	-	-		hsa-miR-30e-3p-000422	3.27473	1.73718	2.78804	1.40286
hsa-miR-146a-000468	1.79549	3.41705	1.80281	3.28154		hsa-miR-30a-5p-000417	2.60517	1.73959	2.16633	1.09079
hsa-miR-146b-001097	1.70217	0.766708	6.35658	0.849906		hsa-miR-224-002099	1.31894	1.75048	4.19087	2.59615
hsa-miR-146b-3p-002361	-	-	-	1.61706		hsa-miR-27b#-002174	1.22806	1.75534	6.1273	1.30529
hsa-miR-147-000469	-	-	-	-		hsa-miR-365-001020	3.01963	1.77	3.65849	2.04397
hsa-miR-147b-002262	-	8.73466	5.5414	-		hsa-miR-338-5P-002658	0.90086	1.78479	4.10747	0.908384
hsa-miR-148a#-002134	-	3.06896	-	15.1199		mmu-miR-93-001090	1.6351	1.81473	4.05654	3.56123
hsa-miR-148a-000470	-	2.42125	2.85453	2.01863		hsa-miR-744#-002325	1.6137	1.83623	3.62568	1.06539
hsa-miR-148b#-002160	3.30437	1.45171	3.15633	1.70808		hsa-miR-1249-002868	0.32723	1.84261	739.933	3.84871
hsa-miR-148b-000471	0.698521	1.87482	1.37769	14.1956		hsa-miR-324-3p-002161	31.3496	1.84517	2.65231	0.0946257
hsa-miR-149#-002164	0.87259	28.3789	5.8533	5.84975		hsa-miR-148b-000471	0.698521	1.87482	1.37769	14.1956
hsa-miR-149-002255	1.84085	0.429804	1.70084	2.59615		hsa-miR-126#-000451	6.41467	1.87612	3.86709	2.55686
hsa-miR-150-000473	0.921066	3.49611	1.28989	8.06332		hsa-miR-296-000527	1.18952	1.88524	4.84082	7.38386
hsa-miR-151-3p-002254	2.09271	2.40452	3.52409	2.63422		hsa-miR-151-5P-002642	1.44531	1.88655	2.1454	0.596823
hsa-miR-151-5P-002642	1.44531	1.88655	2.1454	0.596823		hsa-miR-182#-000483	-	1.88917	1.61468	0.509578
hsa-miR-152-000475	1.51191	1.30292	1.79782	2.67284		hsa-miR-20b-001014	4.29118	1.90099	3.46595	2.19828
hsa-miR-154#-000478	5.76922	-	0.537841	-		hsa-miR-185-002271	2.24136	1.92219	1.99204	2.49731
hsa-miR-154-000477	-	-	-	-		hsa-miR-31#-002113	3.94596	1.92752	1.23821	1.26872
hsa-miR-155#-002287	9.48319	-	4.33265	1.25734		hsa-let-7g-002282	3.30208	1.92753	3.87783	1.77815
hsa-miR-155-002623	5.49216	0.352514	1.48581	0.504658		hsa-miR-26a-000405	1.96751	1.94632	4.04531	1.92302
hsa-miR-15a#-002419	5.43913	1.26642	8.34695	2.67284		hsa-miR-628-5p-002433	6.54945	1.99135	1.75717	151.732
hsa-miR-15a-000389	1.50877	1.03365	3.96755	2.99255		hsa-miR-422a-002297	1.52032	1.9955	6.64031	6.35273
hsa-miR-15b#-002173	3.03432	1.52072	2.23032	0.981034		hsa-miR-331-000545	2.29004	2.00104	1.62704	5.40905
hsa-miR-15b-000390	2.21818	3.29151	7.10705	4.06252		hsa-miR-193b#-002366	1.79424	2.00799	4.33265	1.08026
hsa-miR-16-000391	2.36588	0.537281	1.61804	0.835884		hsa-miR-324-5p-000539	5.37542	2.01217	7.7772	3.12396
hsa-miR-16-1#-002420	9.77689	0.829175	3.73537	1.40676		hsa-miR-340-002258	7.37873	2.03743	4.76095	3.98168
hsa-miR-16-2#-002171	-	-	-	6.80396		hsa-let-7a-000377	2.20897	2.11954	6.06812	6.04346
hsa-miR-17#-002421	21.5016	4.90669	6.87447	3.72277		hsa-miR-33a-002135	1.9364	2.1269	0.0742354	0.0416476
hsa-miR-17-002308	1.92836	1.18161	3.26086	3.24985		hsa-miR-29a-002112	3.1218	2.14466	3.5046	2.42062
hsa-miR-181a-000480	5.8457	3.51068	3.45396	2.58359		hsa-miR-192#-002272	-	2.14615	4.09894	1.62605
hsa-miR-181a-2#-002317	1.22211	0.57147	0.989829	0.741426		hsa-let-7e-002406	1.31985	2.16407	4.32066	2.10289
hsa-miR-181c#-002333	4.41488	3.92788	2.18745	-		hsa-miR-455-3p-002244	0.970887	2.16558	6.11033	9.9409
hsa-miR-181c-000482	1.1168	3.29379	3.71213	2.35116		hsa-miR-340#-002259	3.79572	2.16858	3.93469	1.59369
hsa-miR-182#-000483	-	1.88917	1.61468	0.509578		hsa-miR-195-000494	1.89918	2.17159	0.514146	0.206237
hsa-miR-182-002334	-	1.23949	0.857525	0.466638		hsa-miR-517#-001113	-	2.19429	-	-
hsa-miR-1825-002907	2.80378	12.6823	6.63571	4.24974		hsa-miR-657-001512	-	2.23264	1.32616	-
hsa-miR-1826-002873	-	-	-	-		hsa-miR-19a-000395	6.83232	2.27482	5.07797	4.68606
hsa-miR-183#-002270	-	0.825734	1.53076	0.569345		hsa-miR-671-3p-002322	1.97298	2.28113	2.31859	3.04275
hsa-miR-183-002269	0.270065	0.711409	3.03196	5.0784		hsa-miR-520f-001120	-	2.29859	0.67795	-
hsa-miR-184-000485	0.0140078	5.75075	2.74584	7.22689		hsa-miR-30d-000420	0.61787	2.30338	3.35718	0.326776
hsa-miR-185#-002104	-	-	-	-		hsa-miR-141-000463	-	2.31298	0.226762	9.02155
hsa-miR-185-002271	2.24136	1.92219	1.99204	2.49731		hsa-miR-128a-002216	2.14262	2.31779	5.37867	4.76136
hsa-miR-186#-002105	-	-	0.297766	3.57607		hsa-miR-1274B-002884	1.19365	2.35178	2.10563	1.33549
hsa-miR-186-002285	4.22625	0.446505	1.22201	0.648588		hsa-miR-301b-002392	4.01493	2.35667	6.03456	3.45905
hsa-miR-188-3p-002106	-	1.00469	-	-		hsa-miR-107-000443	1.69158	2.37635	1.89244	3.45665
hsa-miR-18a#-002423	0.87805	1.49045	3.07003	0.9906		hsa-miR-129#-002298	-	2.37635	-	-
hsa-miR-18a-002422	6.64548	3.38639	7.79339	3.75647		hsa-miR-106b-000442	2.12929	2.39953	4.50102	3.97891
hsa-miR-18b#-002310	-	-	-	-		hsa-miR-151-3p-002254	2.09271	2.40452	3.52409	2.63422
hsa-miR-18b-002217	6.87983	4.54333	6.04713	10.4786		hsa-miR-30d#-002305	8.02986	2.41789	3.60813	1.43931
hsa-miR-190-000489	-	2.74299	4.98381	14.4138		hsa-miR-148a-000470	-	2.42125	2.85453	2.01863
hsa-miR-190b-002263	1.64191	1.42776	3.63826	0.324969		hsa-miR-200a#-001011	-	2.44147	1.48787	0.386456
hsa-miR-191#-002678	1.94312	-	0.597186	0.489838		hsa-miR-30c-2#-002110	1.35039	2.46357	10.5214	2.47662
hsa-miR-191-002299	1.70335	0.472619	1.66238	0.730206		hsa-miR-103-000439	3.10668	2.47727	6.44531	4.61195
hsa-miR-192#-002272	-	2.14615	4.09894	1.62605		hsa-let-7d-002283	2.00052	2.4945	3.98409	2.71956
hsa-miR-192-000491	5.9644	0.787172	1.3796	1.149		hsa-miR-508-5p-002092	-	2.49623	2.32664	-
hsa-miR-193a-3p-002250	11.659	0.923863	2.32503	0.996108		hsa-miR-29c-000587	8.71424	2.50316	2.3706	1.49006
hsa-miR-193a-5p-002281	1.47363	5.1009	2.98607	3.4209		hsa-miR-98-000577	1.03697	2.55222	6.44531	13.9228
hsa-miR-193b#-002366	1.79424	2.00799	4.33265	1.08026		hsa-miR-1243-002854	0.0011681	2.55399	7.69676	0.0024354
hsa-miR-193b-002367	1.60034	1.46485	1.53182	1.31164		hsa-let-7b#-002404	2.79409	2.56463	0.942295	2.44084
hsa-miR-194#-002379	1.31164	3.11828	5.43489	-		hsa-let-7f-2#-002418	6.98556	2.58426	0.828314	0.231707
hsa-miR-194-000493	5.29773	0.490305	1.37578	1.44831		hsa-miR-214#-002293	5.64657	2.58964	-	-
hsa-miR-195#-002107	14.4438	-	-	-		hsa-miR-200b#-002274	-	2.60584	3.37117	0.447939
hsa-miR-195-000494	1.89918	2.17159	0.514146	0.206237		hsa-miR-380-3p-000569	1.02199	2.6167	-	-
hsa-miR-196a#-002336	-	-	-	-		hsa-miR-200b-002251	1.2272	2.64956	5.18107	2.17705
hsa-miR-196b-002215	1.88867	0.513612	0.950823	0.745032		hsa-miR-26b-000407	3.29522	2.66429	5.00805	3.16318
hsa-miR-197-000497	1.26784	3.19707	1.24078	2.55864		hsa-miR-330-5p-002230	-	2.7071	6.81281	2.18612
hsa-miR-198-002273	0.0256726	-	0.608888	-		hsa-miR-99a-000435	1.78185	2.7165	3.64331	2.05391
hsa-miR-199a-000498	15.4805	-	-	-		hsa-miR-190-000489	-	2.74299	4.98381	14.4138
hsa-miR-199a-3p-002304	2.16802	0.113499	0.000316008	1.51927		hsa-miR-1274A-002883	1.20696	2.76782	1.33076	0.947616
hsa-miR-199b-000500	2.47319	-	-	-		hsa-miR-1276-002843	1.58708	2.76974	1.90693	3.25436
hsa-miR-19a#-002424	-	5.65588	-	0.144123		hsa-miR-23b#-002126	5.90679	2.82598	8.83512	1.99222
hsa-miR-19a-000395	6.83232	2.27482	5.07797	4.68606		hsa-let-7e#-002407	1.02981	2.84761	53.1224	4.92586
hsa-miR-19b-000396	5.26114	1.69908	1.54462	4.87153		hsa-let-7c-000379	1.06539	2.87139	9.50212	3.586
hsa-miR-19b-1#-002425	1.24779	3.17939	24.9376	2.0682		hsa-let-7i#-002172	3.25662	2.87338	2.53898	0.944338
hsa-miR-200a#-001011	-	2.44147	1.48787	0.386456		hsa-miR-200c-002300	2.1998	2.87537	1.42331	1.41458
hsa-miR-200a-000502	0.325194	1.62986	2.98401	1.27578		hsa-miR-29b-1#-002165	1.35414	2.89939	8.7135	3.42327
hsa-miR-200b#-002274	-	2.60584	3.37117	0.447939		hsa-miR-92a-000431	2.31558	2.92766	4.39314	4.82114
hsa-miR-200b-002251	1.2272	2.64956	5.18107	2.17705		hsa-miR-339-5p-002257	1.2272	2.92766	8.26635	1.9936
hsa-miR-200c#-002286	-	-	-	-		hsa-miR-130b-000456	1.23574	2.92969	5.41983	3.0512
hsa-miR-200c-002300	2.1998	2.87537	1.42331	1.41458		hsa-miR-29b-2#-002166	0.584945	2.95827	6.85544	0.442692
hsa-miR-202#-002362	-	-	-	-		hsa-miR-22#-002301	2.29481	2.99748	1.53927	0.981715
hsa-miR-202-002363	-	13.5456	-	-		hsa-miR-335#-002185	0.280753	2.99956	4.94939	0.00410722
hsa-miR-203-000507	1.42837	1.47299	1.76939	1.88606		hsa-miR-1269-002789	-	3.01415	-	-
hsa-miR-204-000508	1.60812	3.10965	7.47073	1.32719		hsa-miR-122-002245	-	3.02042	0.486075	-
hsa-miR-205-000509	-	-	10.8773	16.7766		hsa-miR-509-5p-002235	-	3.02252	-	-
hsa-miR-206-000510	-	1.03008	13.6256	11.5624		hsa-miR-450a-002303	5.16717	3.02252	12.5294	6.26092
hsa-miR-208-000511	-	-	-	-		hsa-miR-23b-000400	4.04566	3.04776	4.41756	1.25126
hsa-miR-208b-002290	-	-	-	-		hsa-miR-148a#-002134	-	3.06896	-	15.1199
hsa-miR-20a#-002437	8.92204	4.2479	3.51677	2.22126		hsa-miR-204-000508	1.60812	3.10965	7.47073	1.32719
hsa-miR-20a-000580	3.12396	3.76005	5.14528	4.16517		hsa-miR-194#-002379	1.31164	3.11828	5.43489	-
hsa-miR-20b#-002311	-	-	-	0.430885		hsa-miR-28-000411	2.36916	3.15743	4.35674	4.21454
hsa-miR-20b-001014	4.29118	1.90099	3.46595	2.19828		hsa-miR-222#-002097	84.529	3.17059	2.74584	1.53941
hsa-miR-21#-002438	9.05915	5.00632	3.2004	1.74155		hsa-miR-19b-1#-002425	1.24779	3.17939	24.9376	2.0682
hsa-miR-210-000512	2.41057	0.26202	2.48673	2.15006		hsa-miR-652-002352	0.591059	3.18822	4.10462	10.1498
hsa-miR-21-000397	1.13318	6.37644	2.16933	15.6097		hsa-miR-197-000497	1.26784	3.19707	1.24078	2.55864
hsa-miR-211-000514	-	-	761.263	4.33303		hsa-miR-15b-000390	2.21818	3.29151	7.10705	4.06252
hsa-miR-212-000515	0.490177	0.677715	1.73899	5.4618		hsa-miR-181c-000482	1.1168	3.29379	3.71213	2.35116
hsa-miR-213-000516	2.98633	0.835522	0.772844	1.86009		hsa-miR-25-000403	1.70808	3.32361	3.25182	3.64868
hsa-miR-214#-002293	5.64657	2.58964	-	-		hsa-miR-630-001563	-	3.34209	-	-
hsa-miR-214-002306	1.31985	0.583074	-	88929.6		hsa-miR-497-001043	4.57374	3.363	14.3229	-
hsa-miR-215-000518	1.02767	0.687652	0.428168	2.17102		hsa-miR-320B-002844	1.02269	3.37936	3.2004	0.719654
hsa-miR-216a-002220	4.82448	-	-	-		hsa-miR-556-5p-002344	-	3.37936	1.45624	-
hsa-miR-216b-002326	0.991288	-	-	-		hsa-miR-18a-002422	6.64548	3.38639	7.79339	3.75647
hsa-miR-217-002337	1.40286	-	1.68325	-		hsa-miR-146a-000468	1.79549	3.41705	1.80281	3.28154
hsa-miR-218-000521	4.59599	0.708456	2.66521	0.726672		hsa-miR-27b-000409	2.2964	3.42416	6.29519	3.46865
hsa-miR-218-1#-002094	-	-	-	-		hsa-miR-150-000473	0.921066	3.49611	1.28989	8.06332
hsa-miR-218-2#-002294	0.406514	-	-	-		hsa-miR-181a-000480	5.8457	3.51068	3.45396	2.58359
hsa-miR-219-000522	-	4.2098	1.67394	0.597651		hsa-miR-381-000571	6.36594	3.52776	-	-
hsa-miR-219-1-3p-002095	1.43333	-	1.79907	1.10678		hsa-miR-618-001593	0.0272495	3.71343	-	1.05803
hsa-miR-219-2-3p-002390	-	-	-	-		hsa-miR-20a-000580	3.12396	3.76005	5.14528	4.16517
hsa-miR-22#-002301	2.29481	2.99748	1.53927	0.981715		hsa-miR-29a#-002447	5.86193	3.79408	3.80329	2.09417
hsa-miR-220-000523	-	0.0968403	1.43122	-		hsa-miR-744-002324	1.27666	3.84971	4.9152	3.53173
hsa-miR-22-000398	0.620014	3.9306	3.19375	4.3031		hsa-miR-181c#-002333	4.41488	3.92788	2.18745	-
hsa-miR-220b-002206	-	-	-	-		hsa-miR-22-000398	0.620014	3.9306	3.19375	4.3031
hsa-miR-220c-002211	-	-	-	-		hsa-miR-328-000543	6.34832	4.08051	3.5486	4.5139
hsa-miR-221#-002096	17.2124	-	6.17419	0.252328		hsa-miR-1247-002893	54.6207	4.1032	1.30034e-05	0.000594669
hsa-miR-221-000524	1.78432	5.28444	10.2977	9.64229		hsa-miR-125b-000449	0.917242	4.13174	6.12304	3.83806
hsa-miR-222#-002097	84.529	3.17059	2.74584	1.53941		hsa-miR-142-3p-000464	-	4.19232	17.7316	7.19192
hsa-miR-222-002276	2.13373	0.918117	2.04379	2.91273		hsa-miR-219-000522	-	4.2098	1.67394	0.597651
hsa-miR-223#-002098	-	-	-	-		hsa-miR-20a#-002437	8.92204	4.2479	3.51677	2.22126
hsa-miR-223-002295	1.03267	1.39354	4.21417	19.0983		hsa-miR-516-3p-001149	8.82365	4.37339	8.84737	0.865962
hsa-miR-224-002099	1.31894	1.75048	4.19087	2.59615		hsa-miR-18b-002217	6.87983	4.54333	6.04713	10.4786
hsa-miR-23a#-002439	0.795192	23.2112	13.5221	7.3941		hsa-miR-361-3p-002116	5.18152	4.60037	1.31062	1.32811
hsa-miR-23a-000399	1.17721	1.39934	7.00435	0.855225		hsa-miR-27a-000408	5.63094	4.69378	3.14541	4.32103
hsa-miR-23b#-002126	5.90679	2.82598	8.83512	1.99222		hsa-miR-34a-000426	3.79309	4.71988	4.92884	3.20289
hsa-miR-23b-000400	4.04566	3.04776	4.41756	1.25126		hsa-miR-542-3p-001284	3.43992	4.73627	4.27893	10.9767
hsa-miR-24-000402	1.6683	1.36486	1.58804	1.4403		hsa-miR-674-002021	-	4.80571	-	-
hsa-miR-24-1#-002440	-	-	-	-		hsa-miR-637-001581	-	4.81905	3.59564	-
hsa-miR-24-2#-002441	8.84201	-	0.603008	0.90086		hsa-miR-101-002253	9.21111	4.85931	6.82227	4.7416
hsa-miR-25#-002442	1.50773	0.384418	1.32892	2.21204		hsa-miR-522-002413	0.706311	4.86942	12.4084	20529
hsa-miR-25-000403	1.70808	3.32361	3.25182	3.64868		hsa-miR-17#-002421	21.5016	4.90669	6.87447	3.72277
hsa-miR-26a-000405	1.96751	1.94632	4.04531	1.92302		hsa-miR-378-000567	2.23361	4.92031	7.7772	0.849905
hsa-miR-26a-1#-002443	1.18787	1.20393	2.51446	0.30153		hsa-miR-1260-002896	0.728689	4.92714	3.54614	3.87816
hsa-miR-26a-2#-002115	4.44559	-	6.87448	1.57175		hsa-miR-21#-002438	9.05915	5.00632	3.2004	1.74155
hsa-miR-26b#-002444	1.67874	1.37626	0.511303	0.213658		hsa-miR-34b-000427	-	5.0237	4.77417	-
hsa-miR-26b-000407	3.29522	2.66429	5.00805	3.16318		hsa-miR-374b#-002391	-	5.05164	-	0.586163
hsa-miR-27a#-002445	2.39724	1.62535	1.15369	1.18622		hsa-miR-193a-5p-002281	1.47363	5.1009	2.98607	3.4209
hsa-miR-27a-000408	5.63094	4.69378	3.14541	4.32103		hsa-miR-130a-000454	2.51642	5.16136	8.81066	6.63628
hsa-miR-27b#-002174	1.22806	1.75534	6.1273	1.30529		hsa-miR-221-000524	1.78432	5.28444	10.2977	9.64229
hsa-miR-27b-000409	2.2964	3.42416	6.29519	3.46865		hsa-miR-517b-001152	-	5.50885	17.8302	20.0062
hsa-miR-28-000411	2.36916	3.15743	4.35674	4.21454		hsa-miR-650-001603	1.29808	5.60125	1.59356	3.06391
hsa-miR-28-3p-002446	1.6137	1.02013	1.55428	1.39995		hsa-let-7a#-002307	30.5346	5.60514	7.59605	4.05127
hsa-miR-296-000527	1.18952	1.88524	4.84082	7.38386		hsa-miR-518b-001156	-	5.60902	-	32.613
hsa-miR-296-3p-002101	-	1.69908	1.8638	3.21401		hsa-miR-19a#-002424	-	5.65588	-	0.144123
hsa-miR-298-002190	-	-	-	-		hsa-miR-34c-000428	1.21957	5.71896	5.01152	0.647689
hsa-miR-299-3p-001015	-	-	-	-		hsa-miR-184-000485	0.0140078	5.75075	2.74584	7.22689
hsa-miR-299-5p-000600	0.654912	-	0.0761638	-		hsa-miR-596-001550	1.03482	5.75474	6.75638	0.641434
hsa-miR-29a#-002447	5.86193	3.79408	3.80329	2.09417		hsa-miR-423-5p-002340	0.146541	5.77072	5.17389	3.83008
hsa-miR-29a-002112	3.1218	2.14466	3.5046	2.42062		hsa-miR-512-3p-001823	-	5.97422	0.267063	-
hsa-miR-29b-000413	51.4955	6.97769	8.79845	9.79724		hsa-miR-519a-002415	-	6.17633	0.0195221	0.359079
hsa-miR-29b-1#-002165	1.35414	2.89939	8.7135	3.42327		mmu-miR-615-001960	2.07826	6.27994	2.02686	5.48076
hsa-miR-29b-2#-002166	0.584945	2.95827	6.85544	0.442692		hsa-miR-21-000397	1.13318	6.37644	2.16933	15.6097
hsa-miR-29c-000587	8.71424	2.50316	2.3706	1.49006		hsa-miR-519b-3p-002384	6.22385e+06	6.74936	76.8114	344.026
hsa-miR-301-000528	4.39352	1.39644	21.6044	11.0838		hsa-miR-1208-002880	2.33654	6.9632	2.81132	1.43333
hsa-miR-301b-002392	4.01493	2.35667	6.03456	3.45905		hsa-miR-29b-000413	51.4955	6.97769	8.79845	9.79724
hsa-miR-302a#-002381	-	-	-	-		hsa-miR-520D-3P-002743	0.0109903	7.08982	0.584895	0.0129256
hsa-miR-302a-000529	-	54.9006	1.35308	-		hsa-miR-638-001582	3.94049	7.35513	30.1117	8.23276
hsa-miR-302b#-002119	-	-	-	-		hsa-miR-892b-002214	0.916608	7.53053	-	0.170681
hsa-miR-302b-000531	-	-	3.69161	-		hsa-miR-601-001558	0.140766	7.58291	11.5936	4.30906
hsa-miR-302c#-000534	4.73504	-	-	-		hsa-miR-572-001614	2.15752	7.79069	0.640935	1.05876
hsa-miR-302c-000533	0.151814	23.1149	2.32665	266.202		hsa-miR-326-000542	0.858788	7.82316	-	1.40871
hsa-miR-302d#-002120	-	-	-	-		hsa-miR-661-001606	0.881709	7.85575	3.25634	1.75367
hsa-miR-302d-000535	-	-	-	-		hsa-miR-147b-002262	-	8.73466	5.5414	-
hsa-miR-30a-3p-000416	2.22742	1.30202	2.71744	1.13475		hsa-miR-644-001596	-	8.77105	-	81.9331
hsa-miR-30a-5p-000417	2.60517	1.73959	2.16633	1.09079		hsa-miR-888-002212	-	8.82595	0.00997997	-
hsa-miR-30b#-002129	-	-	-	-		hsa-miR-375-000564	-	9.19437	2.62852	41.3088
hsa-miR-30b-000602	2.07538	1.63893	3.94835	3.39727		hsa-miR-503-001048	1.90842	9.2519	2.74775	9.79723
hsa-miR-30c-000419	2.19219	1.3658	3.68394	3.07455		hsa-miR-625#-002432	2.84884	9.77265	1.53289	0.311084
hsa-miR-30c-1#-002108	-	1.43868	2.25207	2.95954		hsa-miR-129-000590	-	10.3514	0.816911	-
hsa-miR-30c-2#-002110	1.35039	2.46357	10.5214	2.47662		hsa-miR-573-001615	51.0689	11.2336	6.71902	14.235
hsa-miR-30d#-002305	8.02986	2.41789	3.60813	1.43931		hsa-miR-571-001613	5.24294	12.3355	3.23833	37.4885
hsa-miR-30d-000420	0.61787	2.30338	3.35718	0.326776		hsa-miR-586-001539	4.41183	12.5425	26.6165	23.7421
hsa-miR-30e-3p-000422	3.27473	1.73718	2.78804	1.40286		hsa-miR-1825-002907	2.80378	12.6823	6.63571	4.24974
hsa-miR-31#-002113	3.94596	1.92752	1.23821	1.26872		hsa-miR-202-002363	-	13.5456	-	-
hsa-miR-31-002279	2.51817	0.977216	0.741362	1.54904		hsa-miR-1233-002768	1.0923	13.6303	4.56069	2.61965
hsa-miR-32#-002111	-	-	-	-		hsa-miR-1244-002791	0.201015	14.3577	0.273052	2.06247
hsa-miR-320-002277	1.24693	0.655992	0.987773	1.42837		mmu-let-7d#-001178	-	14.4876	-	0.15848
hsa-miR-32-002109	14.6962	1.51545	0.962095	0.432381		hsa-miR-424-000604	2.6251	14.5581	5.49169	7.86461
hsa-miR-320B-002844	1.02269	3.37936	3.2004	0.719654		hsa-miR-487a-001279	2.09707	16.3901	3.56339	7.95784
hsa-miR-323-3p-002227	1.26346	1.26642	0.463053	3.48794		hsa-miR-1298-002861	0.111366	17.0506	177.571	4.14214
hsa-miR-324-3p-002161	31.3496	1.84517	2.65231	0.0946257		hsa-miR-1290-002863	0.62867	17.3486	2.32826	0.432082
hsa-miR-324-5p-000539	5.37542	2.01217	7.7772	3.12396		hsa-miR-1248-002870	0.847552	18.3887	3.45396	1.79549
hsa-miR-325-000540	-	-	-	-		dme-miR-7-000268	6.9229	19.0108	2.09689	10.4713
hsa-miR-326-000542	0.858788	7.82316	-	1.40871		hsa-miR-1305-002867	0.65084	19.0372	0.0183161	28972.1
hsa-miR-328-000543	6.34832	4.08051	3.5486	4.5139		hsa-miR-1282-002803	1.73192	19.09	5.98458	1.84981
hsa-miR-329-001101	1.01916	-	-	-		hsa-miR-564-001531	1.10832	20.3471	10.5872	2.2964
hsa-miR-330-000544	0.719654	-	3.25408	2.83112		hsa-miR-548a-5p-002412	-	20.8034	7.66481	2780.97
hsa-miR-330-5p-002230	-	2.7071	6.81281	2.18612		hsa-miR-939-002182	1.69511	22.7809	4.51664	3.19846
hsa-miR-331-000545	2.29004	2.00104	1.62704	5.40905		hsa-miR-302c-000533	0.151814	23.1149	2.32665	266.202
hsa-miR-331-5p-002233	4.97044	0.333961	1.07792	2.23515		hsa-miR-23a#-002439	0.795192	23.2112	13.5221	7.3941
hsa-miR-335#-002185	0.280753	2.99956	4.94939	0.00410722		hsa-miR-494-002365	1.26083	24.2641	1.46231	15.1094
hsa-miR-335-000546	2.16952	1.4853	7.08246	8.30727		hsa-miR-518f-002388	3.45818e-05	26.114	20.6669	3532.26
hsa-miR-337-3p-002157	2.53744	-	-	-		hsa-miR-1289-002871	0.958185	27.5456	6.78453	-
hsa-miR-337-5p-002156	6.80868	-	-	-		hsa-miR-520c-3p-002400	0.0162476	27.7949	5.94324	0.0198375
hsa-miR-338-3p-002252	-	0.875239	1.67859	0.0574072		hsa-miR-502-001109	4.87829	28.3593	3.91022	1.89918
hsa-miR-338-5P-002658	0.90086	1.78479	4.10747	0.908384		hsa-miR-149#-002164	0.87259	28.3789	5.8533	5.84975
hsa-miR-339-3p-002184	2.53217	0.521865	0.969458	0.879268		hsa-miR-886-3p-002194	0.341126	30.7337	1.02829	16.5112
hsa-miR-339-5p-002257	1.2272	2.92766	8.26635	1.9936		hsa-miR-1300-002902	0.21845	30.9261	-	0.265241
hsa-miR-33a#-002136	3.12829	0.715861	2.05658	0.268757		hsa-miR-518d-001159	0.214548	35.6975	2.19049	4.5928
hsa-miR-33a-002135	1.9364	2.1269	0.0742354	0.0416476		hsa-miR-302a-000529	-	54.9006	1.35308	-
hsa-miR-33b-002085	-	-	1.69144	-		hsa-miR-454-002323	2.62874	59.911	1.48375	2.03126
hsa-miR-340#-002259	3.79572	2.16858	3.93469	1.59369		hsa-miR-106a#-002170	-	61.2123	-	28.8076
hsa-miR-340-002258	7.37873	2.03743	4.76095	3.98168		hsa-miR-367-000555	-	61.6381	12.1784	0.501171
hsa-miR-342-3p-002260	1.58598	0.271825	1.01836	1.6317		hsa-miR-520e-001119	-	75.309	0.0417596	-
hsa-miR-342-5p-002147	2.22279	0.532461	2.02406	17.4406		hsa-miR-606-001569	0.714188	102.448	18.268	-
hsa-miR-345-002186	2.14262	-	2.47641	0.724659		mmu-miR-124a-001182	0.0785837	103.018	27.2135	-
hsa-miR-346-000553	-	-	-	0.02397		hsa-miR-593-002411	-	571.952	-	-
hsa-miR-34a#-002316	3.66389	1.4497	1.92419	0.715675		hsa-miR-659-001514	-	732.534	87.3205	-
hsa-miR-34a-000426	3.79309	4.71988	4.92884	3.20289		hsa-miR-1267-002885	71.0309	6925.72	45.1687	8.66004
hsa-miR-34b-000427	-	5.0237	4.77417	-		ath-miR159a-000338	-	-	-	-
hsa-miR-34b-002102	1.04853	1.42578	1.96871	1.55227		hsa-let-7c#-002405	0.558788	-	4.72152	-
hsa-miR-34c-000428	1.21957	5.71896	5.01152	0.647689		hsa-miR-100#-002142	7.37363	-	4.24937	-
hsa-miR-361-000554	1.29718	0.800377	2.93681	1.85752		hsa-miR-1-002222	-	-	13.0163	16.0597
hsa-miR-361-3p-002116	5.18152	4.60037	1.31062	1.32811		hsa-miR-101#-002143	1.68574	-	-	233712
hsa-miR-362-001273	3.92686	-	5.02544	2.933		hsa-miR-105#-002168	-	-	-	-
hsa-miR-362-3p-002117	13.19	1.34607	7.16641	6.59044		hsa-miR-105-002167	-	-	-	-
hsa-miR-363#-001283	-	-	-	2.9493		hsa-miR-1178-002777	-	-	-	-
hsa-miR-363-001271	-	-	-	4.90202		hsa-miR-1179-002776	-	-	-	-
hsa-miR-365-001020	3.01963	1.77	3.65849	2.04397		hsa-miR-1180-002847	1.3645	-	3.24507	1.77323
hsa-miR-367#-002121	-	-	-	-		hsa-miR-1182-002830	-	-	-	-
hsa-miR-367-000555	-	61.6381	12.1784	0.501171		hsa-miR-1183-002841	1.00234	-	0.518441	0.579698
hsa-miR-369-3p-000557	-	-	-	-		hsa-miR-1184-002842	-	-	-	-
hsa-miR-369-5p-001021	1.47159	-	0.445115	-		hsa-miR-1197-002810	4.64081	-	-	-
hsa-miR-370-002275	2.93706	-	0.0570848	-		hsa-miR-1200-002829	-	-	-	-
hsa-miR-371-3p-002124	-	-	-	-		hsa-miR-1201-002781	1.28198	-	2.67076	0.908384
hsa-miR-372-000560	-	-	0.25994	-		hsa-miR-1203-002877	-	-	-	-
hsa-miR-373-000561	-	-	-	-		hsa-miR-1204-002872	-	-	-	-
hsa-miR-374-000563	6.00172	1.54408	2.55133	1.74881		hsa-miR-1205-002778	-	-	-	-
hsa-miR-374a#-002125	7.51813	-	6.63572	1.38739		hsa-miR-1206-002878	-	-	-	-
hsa-miR-374b#-002391	-	5.05164	-	0.586163		hsa-miR-122#-002130	-	-	-	-
hsa-miR-375-000564	-	9.19437	2.62852	41.3088		hsa-miR-1224-3P-002752	-	-	-	-
hsa-miR-376a#-002127	2.5693	-	-	-		hsa-miR-1225-3P-002766	0.0392919	-	57.4904	0.00340147
hsa-miR-376a-000565	3.54645	-	8.32384	84.7637		hsa-miR-1226#-002758	1.28822	-	2.33796	2.07394
hsa-miR-376b-001102	9.54916	-	-	-		hsa-miR-1227-002769	4.27041	-	0.452582	2.45101
hsa-miR-376c-002122	4.87829	-	0.65259	2.06533		hsa-miR-1228#-002763	-	-	3.84305	-
hsa-miR-377#-002128	-	-	-	-		hsa-miR-1236-002761	1.23574	-	-	-
hsa-miR-377-000566	-	-	-	-		hsa-miR-1238-002927	1859.08	-	-	-
hsa-miR-378-000567	2.23361	4.92031	7.7772	0.849905		hsa-miR-124#-002197	-	-	-	-
hsa-miR-378-002243	2.37574	1.27699	15	0.06		hsa-miR-1245-002823	-	-	-	-
hsa-miR-380-3p-000569	1.02199	2.6167	-	-		hsa-miR-1250-002887	-	-	-	-
hsa-miR-380-5p-000570	4.09929	-	4.50726	-		hsa-miR-1251-002820	-	-	-	-
hsa-miR-381-000571	6.36594	3.52776	-	-		hsa-miR-1252-002860	-	-	-	-
hsa-miR-382-000572	0.759634	-	0.423446	15.099		hsa-miR-1253-002894	-	-	-	-
hsa-miR-383-000573	-	-	-	-		hsa-miR-1254-002818	2.8272	-	1.52547	0.67942
hsa-miR-384-000574	-	-	-	-		hsa-miR-1255A-002805	-	-	5.19186	2.30118
hsa-miR-409-3p-002332	1.9812	0.652816	0.391003	0.532323		hsa-miR-1255B-002801	1.74276	-	1.77676	1.44631
hsa-miR-409-5p-002331	1.07876	-	-	-		hsa-miR-1256-002850	-	-	-	-
hsa-miR-410-001274	2.24603	-	0.49286	1.47057		hsa-miR-1257-002910	-	-	-	-
hsa-miR-411#-002238	4.27337	-	0.190551	-		hsa-miR-1259-002796	-	-	-	-
hsa-miR-411-001610	5.27941	-	0.753798	1.09534		hsa-miR-125b-2#-002158	1.46041	-	0.529334	0.307227
hsa-miR-412-001023	1.80047	-	-	-		hsa-miR-1262-002852	4.64402	-	1.41937	7.36852
hsa-miR-422a-002297	1.52032	1.9955	6.64031	6.35273		hsa-miR-1264-002799	-	-	-	-
hsa-miR-423-5p-002340	0.146541	5.77072	5.17389	3.83008		hsa-miR-1265-002790	-	-	-	-
hsa-miR-424#-002309	2.26479	-	1.2237	2.08692		hsa-miR-1270-002807	1.27577	-	-	1.73553
hsa-miR-424-000604	2.6251	14.5581	5.49169	7.86461		hsa-miR-1271-002779	1.93103	-	1.53501	0.771306
hsa-miR-425#-002302	2.5392	0.801486	0.868291	0.290453		hsa-miR-1272-002845	-	-	3.38053	3.65881
hsa-miR-425-5p-001516	1.64419	0.753015	3.16729	6.98557		hsa-miR-1275-002840	1.92169	-	2.51272	3.02592
hsa-miR-429-001024	-	-	4.55437	0.667747		hsa-miR-127-5p-002229	-	-	-	-
hsa-miR-431#-002312	1.49317	-	-	-		hsa-miR-1278-002851	-	-	0.833498	0.491538
hsa-miR-431-001979	3.46384	-	-	-		hsa-miR-1283-002890	-	-	-	-
hsa-miR-432#-001027	2.6877	-	25.4087	8.61216		hsa-miR-1284-002903	-	-	-	-
hsa-miR-432-001026	0.738861	-	0.132701	-		hsa-miR-1285-002822	1.88475	-	0.510241	0.161362
hsa-miR-433-001028	2.34628	-	-	-		hsa-miR-1286-002773	-	-	-	-
hsa-miR-448-001029	-	-	-	-		hsa-miR-1288-002832	-	-	-	-
hsa-miR-449-001030	-	0.451798	1.55321	1.23831		hsa-miR-1291-002838	0.33318	-	1.59909	0.499783
hsa-miR-449b-001608	0.395124	1.61077	2.61942	0.897121		hsa-miR-1292-002824	0.60306	-	2.44571	1.25125
hsa-miR-450a-002303	5.16717	3.02252	12.5294	6.26092		hsa-miR-1293-002905	3.07881	-	0.377423	-
hsa-miR-450b-3p-002208	-	-	3.05728	-		hsa-miR-1294-002785	3.11099	-	7.70209	2.46464
hsa-miR-450b-5p-002207	12.3323	-	0.599259	0.326324		hsa-miR-1296-002908	2.32523	-	3.39462	4.28227
hsa-miR-452#-002330	-	-	-	-		hsa-miR-1301-002827	1.63057	-	2.14243	0.381136
hsa-miR-452-002329	1.86914	-	-	0.505707		hsa-miR-1302-002901	-	-	-	-
hsa-miR-453-002318	1.34852	-	-	-		hsa-miR-1303-002792	0.208248	-	2.59773	3.50733
hsa-miR-454#-001996	2.01723	-	0.380574	0.14797		hsa-miR-1304-002874	0.272887	-	-	-
hsa-miR-454-002323	2.62874	59.911	1.48375	2.03126		hsa-miR-130a#-002131	0.379028	-	-	-
hsa-miR-455-001280	3.7331	1.29123	2.51795	4.34807		hsa-miR-132#-002132	-	-	1.32248	6.19617
hsa-miR-455-3p-002244	0.970887	2.16558	6.11033	9.9409		hsa-miR-1324-002815	-	-	-	-
hsa-miR-483-3p-002339	-	-	38.459	-		hsa-miR-136#-002100	9.87221	-	1.44018	-
hsa-miR-483-5p-002338	1.04926	1.02509	5.63826	1255.79		hsa-miR-136-000592	0.00116729	-	-	-
hsa-miR-484-001821	0.498745	0.719841	0.510241	2.62329		hsa-miR-139-3p-002313	0.84814	-	0.86349	4.32103
hsa-miR-485-3p-001277	3.38786	-	1.22625	1.43234		hsa-miR-141#-002145	-	-	-	-
hsa-miR-485-5p-001036	2.00191	-	-	-		hsa-miR-142-5p-002248	-	-	4.16481	2.31238
hsa-miR-486-001278	0.322948	0.333267	1.73177	219426		hsa-miR-143#-002146	-	-	-	-
hsa-miR-486-3p-002093	0.0672359	1.45978	0.103181	2.83309		hsa-miR-144-002676	2.87463	-	8.44589	-
hsa-miR-487a-001279	2.09707	16.3901	3.56339	7.95784		hsa-miR-146a#-002163	-	-	-	-
hsa-miR-487b-001285	2.46122	-	0.34754	3.02592		hsa-miR-146b-3p-002361	-	-	-	1.61706
hsa-miR-488-001106	-	-	0.34778	-		hsa-miR-147-000469	-	-	-	-
hsa-miR-488-002357	-	-	-	-		hsa-miR-154#-000478	5.76922	-	0.537841	-
hsa-miR-489-002358	2.92893	-	4.17059	1.02199		hsa-miR-154-000477	-	-	-	-
hsa-miR-490-001037	-	-	-	-		hsa-miR-155#-002287	9.48319	-	4.33265	1.25734
hsa-miR-491-3p-002360	1.04853	-	1.70556	2.43408		hsa-miR-16-2#-002171	-	-	-	6.80396
hsa-miR-492-001039	-	-	0.408455	3.2634		hsa-miR-1826-002873	-	-	-	-
hsa-miR-493-002364	5.11372	-	0.084392	-		hsa-miR-185#-002104	-	-	-	-
hsa-miR-494-002365	1.26083	24.2641	1.46231	15.1094		hsa-miR-186#-002105	-	-	0.297766	3.57607
hsa-miR-497#-002368	-	-	-	-		hsa-miR-18b#-002310	-	-	-	-
hsa-miR-497-001043	4.57374	3.363	14.3229	-		hsa-miR-191#-002678	1.94312	-	0.597186	0.489838
hsa-miR-499-3p-002427	-	0.806502	0.460174	-		hsa-miR-195#-002107	14.4438	-	-	-
hsa-miR-500-001046	1.60033	-	0.848656	6.60415		hsa-miR-196a#-002336	-	-	-	-
hsa-miR-500-002428	1.40578	-	2.0998	2.17856		hsa-miR-198-002273	0.0256726	-	0.608888	-
hsa-miR-501-001047	5.40155	-	2.17084	0.134845		hsa-miR-199a-000498	15.4805	-	-	-
hsa-miR-501-3p-002435	0.191362	-	2.81718	8.15325		hsa-miR-199b-000500	2.47319	-	-	-
hsa-miR-502-001109	4.87829	28.3593	3.91022	1.89918		hsa-miR-200c#-002286	-	-	-	-
hsa-miR-502-3p-002083	1.03267	-	1.31153	1.8601		hsa-miR-202#-002362	-	-	-	-
hsa-miR-503-001048	1.90842	9.2519	2.74775	9.79723		hsa-miR-205-000509	-	-	10.8773	16.7766
hsa-miR-504-002084	-	0.76724	-	-		hsa-miR-208-000511	-	-	-	-
hsa-miR-505#-002087	0.886612	1.51861	4.59877	1.83576		hsa-miR-208b-002290	-	-	-	-
hsa-miR-505-002089	0.836464	-	9.9125	6.55399		hsa-miR-20b#-002311	-	-	-	0.430885
hsa-miR-506-001050	-	-	-	-		hsa-miR-211-000514	-	-	761.263	4.33303
hsa-miR-507-001051	-	-	-	-		hsa-miR-216a-002220	4.82448	-	-	-
hsa-miR-508-001052	-	-	-	5.55342		hsa-miR-216b-002326	0.991288	-	-	-
hsa-miR-508-5p-002092	-	2.49623	2.32664	-		hsa-miR-217-002337	1.40286	-	1.68325	-
hsa-miR-509-3-5p-002155	-	0.642937	-	-		hsa-miR-218-1#-002094	-	-	-	-
hsa-miR-509-5p-002235	-	3.02252	-	-		hsa-miR-218-2#-002294	0.406514	-	-	-
hsa-miR-510-002241	-	-	-	-		hsa-miR-219-1-3p-002095	1.43333	-	1.79907	1.10678
hsa-miR-511-001111	11.301	-	-	2.13817		hsa-miR-219-2-3p-002390	-	-	-	-
hsa-miR-512-3p-001823	-	5.97422	0.267063	-		hsa-miR-220b-002206	-	-	-	-
hsa-miR-512-5p-001145	-	-	-	-		hsa-miR-220c-002211	-	-	-	-
hsa-miR-513-5p-002090	-	-	-	-		hsa-miR-221#-002096	17.2124	-	6.17419	0.252328
hsa-miR-513B-002757	-	-	-	-		hsa-miR-223#-002098	-	-	-	-
hsa-miR-513C-002756	-	-	-	-		hsa-miR-24-1#-002440	-	-	-	-
hsa-miR-515-3p-002369	-	-	-	-		hsa-miR-24-2#-002441	8.84201	-	0.603008	0.90086
hsa-miR-515-5p-001112	-	-	-	-		hsa-miR-26a-2#-002115	4.44559	-	6.87448	1.57175
hsa-miR-516-3p-001149	8.82365	4.37339	8.84737	0.865962		hsa-miR-298-002190	-	-	-	-
hsa-miR-516a-5p-002416	-	-	-	-		hsa-miR-299-3p-001015	-	-	-	-
hsa-miR-516b-001150	-	-	-	-		hsa-miR-299-5p-000600	0.654912	-	0.0761638	-
hsa-miR-517#-001113	-	2.19429	-	-		hsa-miR-302a#-002381	-	-	-	-
hsa-miR-517a-002402	-	-	2.14987	-		hsa-miR-302b#-002119	-	-	-	-
hsa-miR-517b-001152	-	5.50885	17.8302	20.0062		hsa-miR-302b-000531	-	-	3.69161	-
hsa-miR-517c-001153	-	-	16.4641	-		hsa-miR-302c#-000534	4.73504	-	-	-
hsa-miR-518a-3p-002397	-	-	-	-		hsa-miR-302d#-002120	-	-	-	-
hsa-miR-518a-5p-002396	-	-	-	-		hsa-miR-302d-000535	-	-	-	-
hsa-miR-518b-001156	-	5.60902	-	32.613		hsa-miR-30b#-002129	-	-	-	-
hsa-miR-518c#-001158	-	-	-	-		hsa-miR-32#-002111	-	-	-	-
hsa-miR-518c-002401	-	-	-	-		hsa-miR-325-000540	-	-	-	-
hsa-miR-518d-001159	0.214548	35.6975	2.19049	4.5928		hsa-miR-329-001101	1.01916	-	-	-
hsa-miR-518d-5p-002389	-	-	-	-		hsa-miR-330-000544	0.719654	-	3.25408	2.83112
hsa-miR-518e#-002371	-	-	-	-		hsa-miR-337-3p-002157	2.53744	-	-	-
hsa-miR-518e-002395	-	-	13.3175	-		hsa-miR-337-5p-002156	6.80868	-	-	-
hsa-miR-518f#-002387	-	-	-	-		hsa-miR-33b-002085	-	-	1.69144	-
hsa-miR-518f-002388	3.45818e-05	26.114	20.6669	3532.26		hsa-miR-345-002186	2.14262	-	2.47641	0.724659
hsa-miR-519a-002415	-	6.17633	0.0195221	0.359079		hsa-miR-346-000553	-	-	-	0.02397
hsa-miR-519b-3p-002384	6.22385e+06	6.74936	76.8114	344.026		hsa-miR-362-001273	3.92686	-	5.02544	2.933
hsa-miR-519c-001163	-	-	-	-		hsa-miR-363#-001283	-	-	-	2.9493
hsa-miR-519d-002403	-	-	-	-		hsa-miR-363-001271	-	-	-	4.90202
hsa-miR-519e#-001166	-	-	-	-		hsa-miR-367#-002121	-	-	-	-
hsa-miR-519e-002370	-	-	-	-		hsa-miR-369-3p-000557	-	-	-	-
hsa-miR-520a#-001168	-	-	-	-		hsa-miR-369-5p-001021	1.47159	-	0.445115	-
hsa-miR-520a-001167	-	-	-	-		hsa-miR-370-002275	2.93706	-	0.0570848	-
hsa-miR-520b-001116	-	-	-	-		hsa-miR-371-3p-002124	-	-	-	-
hsa-miR-520c-3p-002400	0.0162476	27.7949	5.94324	0.0198375		hsa-miR-372-000560	-	-	0.25994	-
hsa-miR-520D-3P-002743	0.0109903	7.08982	0.584895	0.0129256		hsa-miR-373-000561	-	-	-	-
hsa-miR-520d-5p-002393	-	-	-	-		hsa-miR-374a#-002125	7.51813	-	6.63572	1.38739
hsa-miR-520e-001119	-	75.309	0.0417596	-		hsa-miR-376a#-002127	2.5693	-	-	-
hsa-miR-520f-001120	-	2.29859	0.67795	-		hsa-miR-376a-000565	3.54645	-	8.32384	84.7637
hsa-miR-520g-001121	-	-	-	-		hsa-miR-376b-001102	9.54916	-	-	-
hsa-miR-520h-001170	-	-	1.42627	-		hsa-miR-376c-002122	4.87829	-	0.65259	2.06533
hsa-miR-521-001122	-	-	-	-		hsa-miR-377#-002128	-	-	-	-
hsa-miR-522-002413	0.706311	4.86942	12.4084	20529		hsa-miR-377-000566	-	-	-	-
hsa-miR-523-002386	-	0.224183	0.651235	-		hsa-miR-380-5p-000570	4.09929	-	4.50726	-
hsa-miR-524-001173	-	-	-	-		hsa-miR-382-000572	0.759634	-	0.423446	15.099
hsa-miR-524-5p-001982	-	-	-	-		hsa-miR-383-000573	-	-	-	-
hsa-miR-525-001174	-	-	-	-		hsa-miR-384-000574	-	-	-	-
hsa-miR-525-3p-002385	-	-	-	-		hsa-miR-409-5p-002331	1.07876	-	-	-
hsa-miR-526b-002382	-	-	-	-		hsa-miR-410-001274	2.24603	-	0.49286	1.47057
hsa-miR-532-001518	1.89523	1.29931	3.04882	3.10023		hsa-miR-411#-002238	4.27337	-	0.190551	-
hsa-miR-532-3p-002355	2.04539	1.49666	2.78804	3.02383		hsa-miR-411-001610	5.27941	-	0.753798	1.09534
hsa-miR-539-001286	2.56396	-	0.671403	-		hsa-miR-412-001023	1.80047	-	-	-
hsa-miR-541#-002200	159188	-	-	-		hsa-miR-424#-002309	2.26479	-	1.2237	2.08692
hsa-miR-541-002201	2.23981	-	-	-		hsa-miR-429-001024	-	-	4.55437	0.667747
hsa-miR-542-3p-001284	3.43992	4.73627	4.27893	10.9767		hsa-miR-431#-002312	1.49317	-	-	-
hsa-miR-542-5p-002240	0.680363	-	0.234271	0.433581		hsa-miR-431-001979	3.46384	-	-	-
hsa-miR-543-002376	2.54978	-	1.01907	-		hsa-miR-432#-001027	2.6877	-	25.4087	8.61216
hsa-miR-544-002265	-	-	-	-		hsa-miR-432-001026	0.738861	-	0.132701	-
hsa-miR-545#-002266	-	-	5.61486	0.316961		hsa-miR-433-001028	2.34628	-	-	-
hsa-miR-545-002267	8.80531	-	6.66798	3.01754		hsa-miR-448-001029	-	-	-	-
hsa-miR-548a-001538	-	-	-	-		hsa-miR-450b-3p-002208	-	-	3.05728	-
hsa-miR-548a-5p-002412	-	20.8034	7.66481	2780.97		hsa-miR-450b-5p-002207	12.3323	-	0.599259	0.326324
hsa-miR-548b-001541	-	1.10861	3.80858	-		hsa-miR-452#-002330	-	-	-	-
hsa-miR-548b-5p-002408	-	-	1.76204	3.26113		hsa-miR-452-002329	1.86914	-	-	0.505707
hsa-miR-548c-001590	-	-	-	-		hsa-miR-453-002318	1.34852	-	-	-
hsa-miR-548c-5p-002429	-	-	4.53546	4.71865		hsa-miR-454#-001996	2.01723	-	0.380574	0.14797
hsa-miR-548d-001605	0.662216	-	40.9914	13.2083		hsa-miR-483-3p-002339	-	-	38.459	-
hsa-miR-548d-5p-002237	-	-	6.07655	16.7533		hsa-miR-485-3p-001277	3.38786	-	1.22625	1.43234
hsa-miR-548E-002881	-	-	-	-		hsa-miR-485-5p-001036	2.00191	-	-	-
hsa-miR-548G-002879	-	-	-	-		hsa-miR-487b-001285	2.46122	-	0.34754	3.02592
hsa-miR-548H-002816	-	-	2.38543	0.837623		hsa-miR-488-001106	-	-	0.34778	-
hsa-miR-548I-002909	-	-	-	-		hsa-miR-488-002357	-	-	-	-
hsa-miR-548J-002783	-	-	4.08476	9.47006		hsa-miR-489-002358	2.92893	-	4.17059	1.02199
hsa-miR-548K-002819	0.895258	-	-	-		hsa-miR-490-001037	-	-	-	-
hsa-miR-548L-002904	-	-	-	-		hsa-miR-491-3p-002360	1.04853	-	1.70556	2.43408
hsa-miR-548M-002775	-	-	-	-		hsa-miR-492-001039	-	-	0.408455	3.2634
hsa-miR-548N-002888	-	-	-	-		hsa-miR-493-002364	5.11372	-	0.084392	-
hsa-miR-548P-002798	-	-	-	-		hsa-miR-497#-002368	-	-	-	-
hsa-miR-549-001511	-	-	-	-		hsa-miR-500-001046	1.60033	-	0.848656	6.60415
hsa-miR-550-001544	0.772376	-	1.54676	0.118288		hsa-miR-500-002428	1.40578	-	2.0998	2.17856
hsa-miR-550-002410	2.6933	-	1.53182	0.531218		hsa-miR-501-001047	5.40155	-	2.17084	0.134845
hsa-miR-551a-001519	-	-	-	-		hsa-miR-501-3p-002435	0.191362	-	2.81718	8.15325
hsa-miR-551b#-002346	-	-	-	11.0378		hsa-miR-502-3p-002083	1.03267	-	1.31153	1.8601
hsa-miR-551b-001535	-	-	-	-		hsa-miR-505-002089	0.836464	-	9.9125	6.55399
hsa-miR-552-001520	-	-	-	-		hsa-miR-506-001050	-	-	-	-
hsa-miR-553-001521	-	-	-	-		hsa-miR-507-001051	-	-	-	-
hsa-miR-554-001522	-	-	-	4.07381		hsa-miR-508-001052	-	-	-	5.55342
hsa-miR-555-001523	-	-	-	-		hsa-miR-510-002241	-	-	-	-
hsa-miR-556-3p-002345	-	-	-	-		hsa-miR-511-001111	11.301	-	-	2.13817
hsa-miR-556-5p-002344	-	3.37936	1.45624	-		hsa-miR-512-5p-001145	-	-	-	-
hsa-miR-557-001525	-	-	-	-		hsa-miR-513-5p-002090	-	-	-	-
hsa-miR-558-001526	-	-	-	-		hsa-miR-513B-002757	-	-	-	-
hsa-miR-559-001527	-	-	-	-		hsa-miR-513C-002756	-	-	-	-
hsa-miR-561-001528	-	-	-	11.7076		hsa-miR-515-3p-002369	-	-	-	-
hsa-miR-562-001529	-	-	-	-		hsa-miR-515-5p-001112	-	-	-	-
hsa-miR-563-001530	-	-	-	-		hsa-miR-516a-5p-002416	-	-	-	-
hsa-miR-564-001531	1.10832	20.3471	10.5872	2.2964		hsa-miR-516b-001150	-	-	-	-
hsa-miR-566-001533	-	-	32.7688	1.53514		hsa-miR-517a-002402	-	-	2.14987	-
hsa-miR-567-001534	-	-	-	-		hsa-miR-517c-001153	-	-	16.4641	-
hsa-miR-569-001536	-	-	-	-		hsa-miR-518a-3p-002397	-	-	-	-
hsa-miR-570-002347	-	-	8.40501	6.55399		hsa-miR-518a-5p-002396	-	-	-	-
hsa-miR-571-001613	5.24294	12.3355	3.23833	37.4885		hsa-miR-518c#-001158	-	-	-	-
hsa-miR-572-001614	2.15752	7.79069	0.640935	1.05876		hsa-miR-518c-002401	-	-	-	-
hsa-miR-573-001615	51.0689	11.2336	6.71902	14.235		hsa-miR-518d-5p-002389	-	-	-	-
hsa-miR-574-3p-002349	2.42062	0.803712	1.22965	0.867163		hsa-miR-518e#-002371	-	-	-	-
hsa-miR-575-001617	-	-	-	2.23361		hsa-miR-518e-002395	-	-	13.3175	-
hsa-miR-576-3p-002351	2.49212	-	6.0892	5.36796		hsa-miR-518f#-002387	-	-	-	-
hsa-miR-576-5p-002350	-	-	2.30258	7.16702		hsa-miR-519c-001163	-	-	-	-
hsa-miR-577-002675	7.91931	-	2.578	1.45536		hsa-miR-519d-002403	-	-	-	-
hsa-miR-578-001619	-	-	-	-		hsa-miR-519e#-001166	-	-	-	-
hsa-miR-579-002398	8.41741	-	6.82227	10.6028		hsa-miR-519e-002370	-	-	-	-
hsa-miR-580-001621	-	-	4.37793	2.21357		hsa-miR-520a#-001168	-	-	-	-
hsa-miR-581-001622	64.4173	-	-	-		hsa-miR-520a-001167	-	-	-	-
hsa-miR-582-3p-002399	7.63896	-	2.67446	-		hsa-miR-520b-001116	-	-	-	-
hsa-miR-582-5p-001983	431.548	-	2.37718	-		hsa-miR-520d-5p-002393	-	-	-	-
hsa-miR-583-001623	-	-	-	-		hsa-miR-520g-001121	-	-	-	-
hsa-miR-584-001624	1.70453	-	8.60545	1.01633		hsa-miR-520h-001170	-	-	1.42627	-
hsa-miR-585-001625	-	-	-	-		hsa-miR-521-001122	-	-	-	-
hsa-miR-586-001539	4.41183	12.5425	26.6165	23.7421		hsa-miR-524-001173	-	-	-	-
hsa-miR-587-001540	-	-	-	-		hsa-miR-524-5p-001982	-	-	-	-
hsa-miR-588-001542	-	-	-	-		hsa-miR-525-001174	-	-	-	-
hsa-miR-589-001543	1.46345	-	2.30897	1.11448		hsa-miR-525-3p-002385	-	-	-	-
hsa-miR-589-002409	4.20287	-	7.14657	3.12829		hsa-miR-526b-002382	-	-	-	-
hsa-miR-590-3P-002677	17.1409	-	1.18038	0.446699		hsa-miR-539-001286	2.56396	-	0.671403	-
hsa-miR-590-5p-001984	10.4568	-	2.82304	1.6799		hsa-miR-541#-002200	159188	-	-	-
hsa-miR-591-001545	-	-	-	-		hsa-miR-541-002201	2.23981	-	-	-
hsa-miR-592-001546	7.83196	0.229053	2.56374	0.245428		hsa-miR-542-5p-002240	0.680363	-	0.234271	0.433581
hsa-miR-593-001547	-	-	-	-		hsa-miR-543-002376	2.54978	-	1.01907	-
hsa-miR-593-002411	-	571.952	-	-		hsa-miR-544-002265	-	-	-	-
hsa-miR-595-001987	-	-	-	-		hsa-miR-545#-002266	-	-	5.61486	0.316961
hsa-miR-596-001550	1.03482	5.75474	6.75638	0.641434		hsa-miR-545-002267	8.80531	-	6.66798	3.01754
hsa-miR-597-001551	38.1437	-	15.3935	9.68918		hsa-miR-548a-001538	-	-	-	-
hsa-miR-598-001988	6.89417	-	2.57443	1.9812		hsa-miR-548b-5p-002408	-	-	1.76204	3.26113
hsa-miR-599-001554	-	-	-	-		hsa-miR-548c-001590	-	-	-	-
hsa-miR-600-001556	-	-	-	-		hsa-miR-548c-5p-002429	-	-	4.53546	4.71865
hsa-miR-601-001558	0.140766	7.58291	11.5936	4.30906		hsa-miR-548d-001605	0.662216	-	40.9914	13.2083
hsa-miR-603-001566	-	-	-	2.04255		hsa-miR-548d-5p-002237	-	-	6.07655	16.7533
hsa-miR-604-001567	0.393484	-	2.08963	-		hsa-miR-548E-002881	-	-	-	-
hsa-miR-605-001568	1.64305	-	4.90839	3.63102		hsa-miR-548G-002879	-	-	-	-
hsa-miR-606-001569	0.714188	102.448	18.268	-		hsa-miR-548H-002816	-	-	2.38543	0.837623
hsa-miR-607-001570	-	-	-	-		hsa-miR-548I-002909	-	-	-	-
hsa-miR-608-001571	-	-	-	-		hsa-miR-548J-002783	-	-	4.08476	9.47006
hsa-miR-609-001573	-	-	-	-		hsa-miR-548K-002819	0.895258	-	-	-
hsa-miR-613-001586	-	-	-	-		hsa-miR-548L-002904	-	-	-	-
hsa-miR-614-001587	-	-	-	-		hsa-miR-548M-002775	-	-	-	-
hsa-miR-615-5p-002353	-	1.04012	2.80938	0.781531		hsa-miR-548N-002888	-	-	-	-
hsa-miR-616-001589	1.47057	-	4.56069	2.22897		hsa-miR-548P-002798	-	-	-	-
hsa-miR-616-002414	5.4053	-	2.51272	1.86138		hsa-miR-549-001511	-	-	-	-
hsa-miR-617-001591	-	-	-	-		hsa-miR-550-001544	0.772376	-	1.54676	0.118288
hsa-miR-618-001593	0.0272495	3.71343	-	1.05803		hsa-miR-550-002410	2.6933	-	1.53182	0.531218
hsa-miR-620-002672	-	-	-	-		hsa-miR-551a-001519	-	-	-	-
hsa-miR-621-001598	-	-	-	-		hsa-miR-551b#-002346	-	-	-	11.0378
hsa-miR-622-001553	0.510639	-	0.0202245	0.38008		hsa-miR-551b-001535	-	-	-	-
hsa-miR-623-001555	-	-	-	5.90269		hsa-miR-552-001520	-	-	-	-
hsa-miR-624-001557	3.01337	-	-	1.73553		hsa-miR-553-001521	-	-	-	-
hsa-miR-624-002430	-	-	-	-		hsa-miR-554-001522	-	-	-	4.07381
hsa-miR-625#-002432	2.84884	9.77265	1.53289	0.311084		hsa-miR-555-001523	-	-	-	-
hsa-miR-625-002431	2.45781	-	1.45826	0.401473		hsa-miR-556-3p-002345	-	-	-	-
hsa-miR-626-001559	-	-	-	-		hsa-miR-557-001525	-	-	-	-
hsa-miR-627-001560	-	-	-	21091.5		hsa-miR-558-001526	-	-	-	-
hsa-miR-628-3p-002434	0.91217	-	1.20602	0.669602		hsa-miR-559-001527	-	-	-	-
hsa-miR-628-5p-002433	6.54945	1.99135	1.75717	151.732		hsa-miR-561-001528	-	-	-	11.7076
hsa-miR-629-001562	2.32523	-	2.43218	1.25386		hsa-miR-562-001529	-	-	-	-
hsa-miR-629-002436	2.58896	-	0.619102	0.576094		hsa-miR-563-001530	-	-	-	-
hsa-miR-630-001563	-	3.34209	-	-		hsa-miR-566-001533	-	-	32.7688	1.53514
hsa-miR-631-001564	-	-	-	-		hsa-miR-567-001534	-	-	-	-
hsa-miR-633-001574	-	-	-	-		hsa-miR-569-001536	-	-	-	-
hsa-miR-634-001576	-	-	-	-		hsa-miR-570-002347	-	-	8.40501	6.55399
hsa-miR-635-001578	-	-	-	-		hsa-miR-575-001617	-	-	-	2.23361
hsa-miR-636-002088	1.35132	0.98265	0.31409	6.16617		hsa-miR-576-3p-002351	2.49212	-	6.0892	5.36796
hsa-miR-637-001581	-	4.81905	3.59564	-		hsa-miR-576-5p-002350	-	-	2.30258	7.16702
hsa-miR-638-001582	3.94049	7.35513	30.1117	8.23276		hsa-miR-577-002675	7.91931	-	2.578	1.45536
hsa-miR-639-001583	4.0738	-	0.0295694	0.399807		hsa-miR-578-001619	-	-	-	-
hsa-miR-640-001584	-	-	-	-		hsa-miR-579-002398	8.41741	-	6.82227	10.6028
hsa-miR-641-001585	1.80047	-	3.46835	1.72713		hsa-miR-580-001621	-	-	4.37793	2.21357
hsa-miR-642-001592	0.306376	-	4.40533	2.88061		hsa-miR-581-001622	64.4173	-	-	-
hsa-miR-643-001594	-	-	13.0344	11.9453		hsa-miR-582-3p-002399	7.63896	-	2.67446	-
hsa-miR-644-001596	-	8.77105	-	81.9331		hsa-miR-582-5p-001983	431.548	-	2.37718	-
hsa-miR-645-001597	-	-	-	-		hsa-miR-583-001623	-	-	-	-
hsa-miR-646-001599	0.283491	-	-	0.0905198		hsa-miR-584-001624	1.70453	-	8.60545	1.01633
hsa-miR-647-001600	-	-	-	-		hsa-miR-585-001625	-	-	-	-
hsa-miR-648-001601	-	-	-	-		hsa-miR-587-001540	-	-	-	-
hsa-miR-649-001602	4.85132	-	-	2.3708		hsa-miR-588-001542	-	-	-	-
hsa-miR-650-001603	1.29808	5.60125	1.59356	3.06391		hsa-miR-589-001543	1.46345	-	2.30897	1.11448
hsa-miR-651-001604	-	-	-	6.68708		hsa-miR-589-002409	4.20287	-	7.14657	3.12829
hsa-miR-652-002352	0.591059	3.18822	4.10462	10.1498		hsa-miR-590-3P-002677	17.1409	-	1.18038	0.446699
hsa-miR-653-002292	-	-	-	-		hsa-miR-590-5p-001984	10.4568	-	2.82304	1.6799
hsa-miR-654-001611	1.65677	-	-	-		hsa-miR-591-001545	-	-	-	-
hsa-miR-654-3p-002239	2.31719	-	3.75613	-		hsa-miR-593-001547	-	-	-	-
hsa-miR-655-001612	4.31206	-	4.84753	-		hsa-miR-595-001987	-	-	-	-
hsa-miR-656-001510	148.918	-	0.264851	-		hsa-miR-597-001551	38.1437	-	15.3935	9.68918
hsa-miR-657-001512	-	2.23264	1.32616	-		hsa-miR-598-001988	6.89417	-	2.57443	1.9812
hsa-miR-658-001513	-	-	-	-		hsa-miR-599-001554	-	-	-	-
hsa-miR-659-001514	-	732.534	87.3205	-		hsa-miR-600-001556	-	-	-	-
hsa-miR-660-001515	3.33659	-	2.59053	4.79116		hsa-miR-603-001566	-	-	-	2.04255
hsa-miR-661-001606	0.881709	7.85575	3.25634	1.75367		hsa-miR-604-001567	0.393484	-	2.08963	-
hsa-miR-662-001607	-	-	0.250217	-		hsa-miR-605-001568	1.64305	-	4.90839	3.63102
hsa-miR-663B-002857	0.49222	-	0.300253	1.51821		hsa-miR-607-001570	-	-	-	-
hsa-miR-664-002897	1.85494	1.68034	1.14969	0.560729		hsa-miR-608-001571	-	-	-	-
hsa-miR-665-002681	9.66905	-	-	-		hsa-miR-609-001573	-	-	-	-
hsa-miR-668-001992	0.643662	-	-	-		hsa-miR-613-001586	-	-	-	-
hsa-miR-671-3p-002322	1.97298	2.28113	2.31859	3.04275		hsa-miR-614-001587	-	-	-	-
hsa-miR-672-002327	-	0.600714	-	-		hsa-miR-616-001589	1.47057	-	4.56069	2.22897
hsa-miR-674-002021	-	4.80571	-	-		hsa-miR-616-002414	5.4053	-	2.51272	1.86138
hsa-miR-675-002005	-	-	-	-		hsa-miR-617-001591	-	-	-	-
hsa-miR-708#-002342	-	-	6.21282	14.6049		hsa-miR-620-002672	-	-	-	-
hsa-miR-708-002341	-	0.173709	1.99481	3.32966		hsa-miR-621-001598	-	-	-	-
hsa-miR-7-2#-002314	1.07057	-	2.48846	0.541253		hsa-miR-622-001553	0.510639	-	0.0202245	0.38008
hsa-miR-720-002895	1.02269	1.01098	2.74584	1.4942		hsa-miR-623-001555	-	-	-	5.90269
hsa-miR-744#-002325	1.6137	1.83623	3.62568	1.06539		hsa-miR-624-001557	3.01337	-	-	1.73553
hsa-miR-744-002324	1.27666	3.84971	4.9152	3.53173		hsa-miR-624-002430	-	-	-	-
hsa-miR-758-001990	1.38932	-	4.30869	-		hsa-miR-625-002431	2.45781	-	1.45826	0.401473
hsa-miR-765-002643	1.70453	-	12.5294	-		hsa-miR-626-001559	-	-	-	-
hsa-miR-766-001986	1.0999	-	1.64519	0.803502		hsa-miR-627-001560	-	-	-	21091.5
hsa-miR-767-3p-001995	-	-	-	-		hsa-miR-628-3p-002434	0.91217	-	1.20602	0.669602
hsa-miR-767-5p-001993	-	-	-	-		hsa-miR-629-001562	2.32523	-	2.43218	1.25386
hsa-miR-769-3p-002003	17.807	-	0.404791	0.609786		hsa-miR-629-002436	2.58896	-	0.619102	0.576094
hsa-miR-769-5p-001998	1.9364	-	6.27341	1.82814		hsa-miR-631-001564	-	-	-	-
hsa-miR-770-5p-002002	5.61146	-	-	-		hsa-miR-633-001574	-	-	-	-
hsa-miR-802-002004	-	-	-	-		hsa-miR-634-001576	-	-	-	-
hsa-miR-871-002354	-	-	-	-		hsa-miR-635-001578	-	-	-	-
hsa-miR-872-002264	-	1.25767	2.6912	-		hsa-miR-639-001583	4.0738	-	0.0295694	0.399807
hsa-miR-873-002356	-	-	2.51099	-		hsa-miR-640-001584	-	-	-	-
hsa-miR-874-002268	2.7309	-	8.32384	-		hsa-miR-641-001585	1.80047	-	3.46835	1.72713
hsa-miR-875-3p-002204	-	-	-	-		hsa-miR-642-001592	0.306376	-	4.40533	2.88061
hsa-miR-875-5p-002203	0.485443	-	-	-		hsa-miR-643-001594	-	-	13.0344	11.9453
hsa-miR-876-3p-002225	-	-	6.31705	-		hsa-miR-645-001597	-	-	-	-
hsa-miR-876-5p-002205	-	-	3.39933	-		hsa-miR-646-001599	0.283491	-	-	0.0905198
hsa-miR-885-3p-002372	-	-	-	-		hsa-miR-647-001600	-	-	-	-
hsa-miR-885-5p-002296	0.0604286	-	0.26012	-		hsa-miR-648-001601	-	-	-	-
hsa-miR-886-3p-002194	0.341126	30.7337	1.02829	16.5112		hsa-miR-649-001602	4.85132	-	-	2.3708
hsa-miR-886-5p-002193	1.34199	-	1.40372	5.8174		hsa-miR-651-001604	-	-	-	6.68708
hsa-miR-887-002374	0.879878	-	0.126066	-		hsa-miR-653-002292	-	-	-	-
hsa-miR-888#-002213	-	-	-	-		hsa-miR-654-001611	1.65677	-	-	-
hsa-miR-888-002212	-	8.82595	0.00997997	-		hsa-miR-654-3p-002239	2.31719	-	3.75613	-
hsa-miR-889-002202	4.31504	-	2.39703	-		hsa-miR-655-001612	4.31206	-	4.84753	-
hsa-miR-890-002209	-	-	-	-		hsa-miR-656-001510	148.918	-	0.264851	-
hsa-miR-891a-002191	-	-	0.165082	-		hsa-miR-658-001513	-	-	-	-
hsa-miR-891b-002210	-	-	-	-		hsa-miR-660-001515	3.33659	-	2.59053	4.79116
hsa-miR-892a-002195	-	-	-	-		hsa-miR-662-001607	-	-	0.250217	-
hsa-miR-892b-002214	0.916608	7.53053	-	0.170681		hsa-miR-663B-002857	0.49222	-	0.300253	1.51821
hsa-miR-9#-002231	-	1.03868	4.22002	1.73433		hsa-miR-665-002681	9.66905	-	-	-
hsa-miR-9-000583	14.0976	0.660554	3.08496	4.02608		hsa-miR-668-001992	0.643662	-	-	-
hsa-miR-920-002150	1.13948	-	-	-		hsa-miR-675-002005	-	-	-	-
hsa-miR-921-002151	-	-	-	-		hsa-miR-708#-002342	-	-	6.21282	14.6049
hsa-miR-922-002152	-	-	0.320468	3.86474		hsa-miR-7-2#-002314	1.07057	-	2.48846	0.541253
hsa-miR-924-002154	-	-	-	-		hsa-miR-758-001990	1.38932	-	4.30869	-
hsa-miR-92a-000431	2.31558	2.92766	4.39314	4.82114		hsa-miR-765-002643	1.70453	-	12.5294	-
hsa-miR-92a-1#-002137	1.39317	-	3.27217	2.10581		hsa-miR-766-001986	1.0999	-	1.64519	0.803502
hsa-miR-92a-2#-002138	-	-	-	7.85916		hsa-miR-767-3p-001995	-	-	-	-
hsa-miR-92b#-002343	8.17589	-	-	2.20744		hsa-miR-767-5p-001993	-	-	-	-
hsa-miR-93#-002139	1.50043	0.906105	1.28187	0.563066		hsa-miR-769-3p-002003	17.807	-	0.404791	0.609786
hsa-miR-933-002176	-	-	-	-		hsa-miR-769-5p-001998	1.9364	-	6.27341	1.82814
hsa-miR-934-002177	-	-	-	-		hsa-miR-770-5p-002002	5.61146	-	-	-
hsa-miR-935-002178	2.7999	-	2.39703	0.166014		hsa-miR-802-002004	-	-	-	-
hsa-miR-936-002179	-	-	-	-		hsa-miR-871-002354	-	-	-	-
hsa-miR-937-002180	-	-	-	-		hsa-miR-873-002356	-	-	2.51099	-
hsa-miR-938-002181	2.78249	-	1.97966	-		hsa-miR-874-002268	2.7309	-	8.32384	-
hsa-miR-939-002182	1.69511	22.7809	4.51664	3.19846		hsa-miR-875-3p-002204	-	-	-	-
hsa-miR-941-002183	2.05676	-	1.6158	1.67757		hsa-miR-875-5p-002203	0.485443	-	-	-
hsa-miR-942-002187	2.43239	-	1.82418	0.939768		hsa-miR-876-3p-002225	-	-	6.31705	-
hsa-miR-943-002188	14.0488	-	-	0.447319		hsa-miR-876-5p-002205	-	-	3.39933	-
hsa-miR-944-002189	-	-	-	-		hsa-miR-885-3p-002372	-	-	-	-
hsa-miR-95-000433	2.57643	-	1.16736	0.219969		hsa-miR-885-5p-002296	0.0604286	-	0.26012	-
hsa-miR-96#-002140	-	-	-	-		hsa-miR-886-5p-002193	1.34199	-	1.40372	5.8174
hsa-miR-98-000577	1.03697	2.55222	6.44531	13.9228		hsa-miR-887-002374	0.879878	-	0.126066	-
hsa-miR-99a#-002141	2.70078	-	3.38288	2.19828		hsa-miR-888#-002213	-	-	-	-
hsa-miR-99a-000435	1.78185	2.7165	3.64331	2.05391		hsa-miR-889-002202	4.31504	-	2.39703	-
hsa-miR-99b#-002196	2.07682	0.791	2.41706	1.02199		hsa-miR-890-002209	-	-	-	-
hsa-miR-99b-000436	0.766509	1.42875	4.95626	3.94049		hsa-miR-891a-002191	-	-	0.165082	-
mmu-let-7d#-001178	-	14.4876	-	0.15848		hsa-miR-891b-002210	-	-	-	-
mmu-miR-124a-001182	0.0785837	103.018	27.2135	-		hsa-miR-892a-002195	-	-	-	-
mmu-miR-129-3p-001184	2.61965	0.495429	3.95657	23.6272		hsa-miR-920-002150	1.13948	-	-	-
mmu-miR-134-001186	0.773984	-	0.0433823	-		hsa-miR-921-002151	-	-	-	-
mmu-miR-137-001129	1.77692	-	4.53232	6.38362		hsa-miR-922-002152	-	-	0.320468	3.86474
mmu-miR-140-001187	3.35282	0.756152	2.27876	2.10435		hsa-miR-924-002154	-	-	-	-
mmu-miR-153-001191	-	-	-	-		hsa-miR-92a-1#-002137	1.39317	-	3.27217	2.10581
mmu-miR-187-001193	2.01583	0.179711	3.36184	13.8554		hsa-miR-92a-2#-002138	-	-	-	7.85916
mmu-miR-374-5p-001319	1.82687	0.860203	1.73779	2.3626		hsa-miR-92b#-002343	8.17589	-	-	2.20744
mmu-miR-379-001138	1.84724	0.358675	0.846891	2.24914		hsa-miR-933-002176	-	-	-	-
mmu-miR-451-001141	3.99273	-	-	-		hsa-miR-934-002177	-	-	-	-
mmu-miR-491-001630	1.31255	1.02936	1.95376	1.51506		hsa-miR-935-002178	2.7999	-	2.39703	0.166014
mmu-miR-495-001663	2.50772	-	1.04554	13.2818		hsa-miR-936-002179	-	-	-	-
mmu-miR-496-001953	1.64647	-	-	-		hsa-miR-937-002180	-	-	-	-
mmu-miR-499-001352	-	-	-	-		hsa-miR-938-002181	2.78249	-	1.97966	-
mmu-miR-615-001960	2.07826	6.27994	2.02686	5.48076		hsa-miR-941-002183	2.05676	-	1.6158	1.67757
mmu-miR-93-001090	1.6351	1.81473	4.05654	3.56123		hsa-miR-942-002187	2.43239	-	1.82418	0.939768
mmu-miR-96-000186	-	0.642937	15.6734	19.8405		hsa-miR-943-002188	14.0488	-	-	0.447319
rno-miR-29c#-001818	4.35712	1.32203	1.73538	0.674259		hsa-miR-944-002189	-	-	-	-
rno-miR-7#-001338	3.60594	1.50394	2.38048	1.65218		hsa-miR-95-000433	2.57643	-	1.16736	0.219969
RNU44-001094	2.03549	-	2.86046	1.12301		hsa-miR-96#-002140	-	-	-	-
RNU44-001094	0.651743	-	5.74875	2.30278		hsa-miR-99a#-002141	2.70078	-	3.38288	2.19828
RNU48-001006	1.47363	0.214753	1.39305	1.11526		mmu-miR-134-001186	0.773984	-	0.0433823	-
RNU48-001006	1.16423	-	0.98572	0.934571		mmu-miR-137-001129	1.77692	-	4.53232	6.38362
U6 snRNA-001973	0.938465	1.5473	0.747554	0.884157		mmu-miR-153-001191	-	-	-	-
U6 snRNA-001973	1.09686	0.748851	1.02261	0.524995		mmu-miR-451-001141	3.99273	-	-	-
U6 snRNA-001973	0.920427	1.02936	0.784176	0.871985		mmu-miR-495-001663	2.50772	-	1.04554	13.2818
U6 snRNA-001973	0.816981	0.874028	1.06529	0.885998		mmu-miR-496-001953	1.64647	-	-	-
U6 snRNA-001973	1.13004	0.910512	1.10286	1.21199		mmu-miR-499-001352	-	-	-	-
U6 snRNA-001973	0.653553	1.41593	0.910827	1.49213		RNU44-001094	2.03549	-	2.86046	1.12301
U6 snRNA-001973	1.37399	0.981969	1.1763	1.10755		RNU44-001094	0.651743	-	5.74875	2.30278
U6 snRNA-001973	1.27313	0.757727	1.32524	1.39221		RNU48-001006	1.16423	-	0.98572	0.934571
	1	1	1	1			1	1	1	1
