# Supplementary material for: Identification of cell and disease specific microRNAs in glomerular pathologies
Source: J Cell Mol Med. 2019 Apr 4;23(6):3927–39. doi: 10.1111/jcmm.14270 (PMC6533525; doi:10.1111/jcmm.14270)
Supplement: Supplementary file 5 [file JCMM-23-3927-s005.xlsx]

## Sheet: Tabelle1
fold change compard to CTRL
	FSGS	MCD	MGN	DM	PREEC	ANCA	HUS	IgA-GN
ath-miR159a-000338	5.49587	0.107421	4.44528	-	0.067387	0.141781	-	0.0646922
ath-miR159a-000338	-	-	-	-	-	-	-	0.0687611
dme-miR-7-000268	-	-	-	-	-	-		0.100602
hsa-let-7a#-002307	-	-	-	-	-	-	-	0.111548
hsa-let-7a-000377	-	0.160355	2.47989	0.176001	0.153852	-	-	0.13247
hsa-let-7b#-002404	-	-	-	-	-	-	0.02074	0.141781
hsa-let-7b-002619	0.57409	1.25906	10.7949	1.21223	2.56616	0.530247	-	0.156989
hsa-let-7c#-002405	-	-	-	-	-	-	0.380393	0.162638
hsa-let-7c-000379	1.6939	0.32609	1.7127	0.581826	0.73337	0.328904	-	0.168607
hsa-let-7d-002283	1.13394	2.2884	5.59941	1.09328	1.67204	0.441271	0.222915	0.171317
hsa-let-7e#-002407	-	-	-	-	-	-	1.63078	0.174311
hsa-let-7e-002406	1.77812	1.3816	7.23641	1.71792	3.44049	0.441883	-	0.176867
hsa-let-7f-000382	-	-	-	-	-	-	1.71423	0.187991
hsa-let-7f-1#-002417	-	-	-	-	-	-	-	0.19611
hsa-let-7f-2#-002418	-	-	-	-	-	-	-	0.207292
hsa-let-7g#-002118	-	-	-	-	-	-	-	0.209168
hsa-let-7g-002282	-	-	32.7693	2.48916	6.85717	0.477554	-	0.22033
hsa-let-7i#-002172	-	-	-	-	-	-	1.18555	0.225115
hsa-miR-100#-002142	-	-	-	-	-	-	-	0.233863
hsa-miR-100-000437	0.807396	1.11523	10.6832	0.913616	0.594444	1.09713	-	0.237292
hsa-miR-1-002222	-	-	-	-	-	-	0.453622	0.238116
hsa-miR-101#-002143	-	-	-	-	-	-	-	0.246684
hsa-miR-101-002253	-	-	-	-	-	-	-	0.248572
hsa-miR-103-000439	-	-	66.9158	-	4.58084	-	-	0.25117
hsa-miR-105#-002168	-	-	-	-	-	-	2.83935	0.252392
hsa-miR-105-002167	-	-	-	-	-	-	-	0.257874
hsa-miR-106a#-002170	-	-	-	-	-	-	-	0.271822
hsa-miR-106a-002169	1.29715	0.522804	49.0192	2.39771	1.28843	0.876446	-	0.273523
hsa-miR-106b#-002380	-	-	-	-	-	-	1.01085	0.274663
hsa-miR-106b-000442	3.51945	-	53.8649	0.791499	-	0.171317	-	0.279271
hsa-miR-107-000443	-	-	-	-	-	-	0.992104	0.280435
hsa-miR-10a#-002288	-	-	-	-	-	-	-	0.296424
hsa-miR-10a-000387	0.351927	0.113231	2.47302	0.749323	4.18612	0.209168	-	0.308157
hsa-miR-10b#-002315	-	0.617	1.39308	1.1799	1.3963	0.274663	1.90602	0.30837
hsa-miR-10b-002218	-	0.176574	5.40118	1.13026	4.63514	0.111548	0.325688	0.322805
hsa-miR-1178-002777	-	-	-	-	-	-	0.0933998	0.3246
hsa-miR-1179-002776	-	-	-	-	-	-	-	0.328904
hsa-miR-1180-002847	-	5.439	4.31774	0.345956	10.5459	1.01307	-	0.33815
hsa-miR-1182-002830	-	-	-	-	-	-	2.86704	0.346694
hsa-miR-1183-002841	-	-	-	-	-	-	-	0.347175
hsa-miR-1184-002842	-	-	-	-	-	-	-	0.359418
hsa-miR-1197-002810	-	-	-	-	-	-	-	0.360167
hsa-miR-1200-002829	-	-	-	-	-	-	-	0.360666
hsa-miR-1201-002781	-	-	-	-	-	-	-	0.362169
hsa-miR-1203-002877	-	-	-	-	-	-	-	0.369267
hsa-miR-1204-002872	-	-	-	-	-	-	-	0.372868
hsa-miR-1205-002778	-	-	-	-	-	-	-	0.391677
hsa-miR-1206-002878	-	-	-	-	-	-	-	0.394949
hsa-miR-1208-002880	42.4693	0.636548	1.85353	41.8936	7.87136	1.58858	-	0.402968
hsa-miR-122#-002130	-	-	-	-	-	-	28.7913	0.41115
hsa-miR-122-002245	-	-	-	13.5072	-	-	-	0.423002
hsa-miR-1224-3P-002752	-	-	-	-	-	-	19.1406	0.426831
hsa-miR-1225-3P-002766	14.4535	1080.39	0.48642	6.07826	23.3704	5.04109	-	0.427127
hsa-miR-1226#-002758	-	-	-	-	-	-	19.3138	0.441271
hsa-miR-1227-002769	-	-	-	-	-	-	-	0.441577
hsa-miR-1228#-002763	-	-	-	-	-	-	-	0.441883
hsa-miR-1233-002768	18.4219	7.22172	7.07767	-	22.8578	16.6995	-	0.450231
hsa-miR-1236-002761	-	-	-	-	-	-	2.47866	0.453991
hsa-miR-1238-002927	-	-	-	-	-	-	-	0.453991
hsa-miR-124#-002197	-	-	-	-	-	-	-	0.462247
hsa-miR-1243-002854	9.85837	0.334793	0.423453	0.751403	0.417432	0.174311	-	0.471633
hsa-miR-1244-002791	-	-	-	-	-	-	0.945771	0.477554
hsa-miR-1245-002823	-	-	-	-	-	-	-	0.478548
hsa-miR-1247-002893	16.9987	-	0.948865	0.0342123	3.09216	1.32201	-	0.479877
hsa-miR-1248-002870	-	-	-	-	-	-	3.03472	0.483885
hsa-miR-1249-002868	-	-	-	-	-	-	-	0.487927
hsa-miR-1250-002887	-	-	-	-	-	-	-	0.491661
hsa-miR-1251-002820	-	-	-	-	-	-	-	0.492685
hsa-miR-1252-002860	-	-	-	-	-	-	-	0.499562
hsa-miR-1253-002894	-	-	-	-	-	-	-	0.501992
hsa-miR-1254-002818	-	-	-	-	-	-	-	0.504434
hsa-miR-1255A-002805	-	-	-	-	-	-	-	0.506536
hsa-miR-1255B-002801	-	-	-	-	-	-	-	0.510767
hsa-miR-1256-002850	-	-	-	-	-	-	-	0.523672
hsa-miR-1257-002910	-	-	-	-	-	-	-	0.525126
hsa-miR-1259-002796	-	-	-	-	-	-	-	0.529512
hsa-miR-125a-3p-002199	-	-	-	-	-	-	-	0.530247
hsa-miR-125a-5p-002198	-	7.10258	45.4836	1.16769	49.2692	0.902336	-	0.544777
hsa-miR-125b-000449	-	0.823786	9.10889	0.947146	1.5644	0.237292	-	0.552381
hsa-miR-125b-1#-002378	-	-	-	-	-	-	0.901602	0.553531
hsa-miR-125b-2#-002158	-	-	-	-	-	-	-	0.565554
hsa-miR-126#-000451	-	-	-	-	-	-	-	0.567517
hsa-miR-1260-002896	0.632154	0.430278	1.06753	0.479851	2.32562	0.402968	-	0.576637
hsa-miR-126-002228	-	1.32074	39.295	0.616281	2.20017	2.10488	5.85051	0.584282
hsa-miR-1262-002852	-	-	-	-	-	-	3.33009	0.606987
hsa-miR-1263-002784	-	-	-	-	-	-	-	0.646058
hsa-miR-1264-002799	-	-	-	-	-	-	-	0.669769
hsa-miR-1265-002790	-	-	-	-	-	-	-	0.670699
hsa-miR-1267-002885	-	-	-	-	-	-	-	0.69099
hsa-miR-1269-002789	-	-	-	-	-	-	-	0.697728
hsa-miR-1270-002807	-	-	-	-	-	-	-	0.697728
hsa-miR-127-000452	-	-	-	-	-	-	-	0.69918
hsa-miR-1271-002779	-	-	-	-	-	-	-	0.70502
hsa-miR-1272-002845	-	-	-	-	-	-	-	0.708941
hsa-miR-1274A-002883	0.509569	0.658083	0.439908	1.92207	1.65819	0.471633	-	0.739559
hsa-miR-1274B-002884	1.75121	0.594333	2.67451	2.81993	1.0872	0.427127	4.20633	0.749363
hsa-miR-1275-002840	-	-	-	-	-	-	11.8726	0.772569
hsa-miR-127-5p-002229	-	-	-	-	-	-	-	0.782269
hsa-miR-1276-002843	-	-	-	-	-	-	-	0.789897
hsa-miR-1278-002851	-	-	-	-	-	-	-	0.790993
hsa-miR-1282-002803	-	-	-	-	-	-	-	0.790993
hsa-miR-1283-002890	-	-	-	-	-	-	-	0.804819
hsa-miR-1284-002903	-	-	-	-	-	-	-	0.810417
hsa-miR-1285-002822	8.17007	20.117	11.2845	-	39.7426	3.64454	-	0.81662
hsa-miR-1286-002773	-	-	-	-	-	-	1.65814	0.846004
hsa-miR-1288-002832	-	-	-	-	-	-	-	0.846591
hsa-miR-1289-002871	-	-	-	-	-	-	-	0.847765
hsa-miR-128a-002216	-	-	-	-	-	-	-	0.876446
hsa-miR-129#-002298	-	-	-	-	-	-	-	0.881319
hsa-miR-1290-002863	-	-	-	-	-	-	-	0.891148
hsa-miR-129-000590	-	-	-	-	-	-	-	0.891766
hsa-miR-1291-002838	-	-	-	-	-	-	-	0.902336
hsa-miR-1292-002824	-	-	-	-	-	-	-	0.903588
hsa-miR-1293-002905	-	-	-	-	-	-	-	1
hsa-miR-1294-002785	-	-	-	-	-	-	-	1
hsa-miR-1296-002908	-	-	-	-	-	-	-	1
hsa-miR-1298-002861	25.4104	0.262128	2.04525	3.00978	3.44049	0.0646922	-	1
hsa-miR-1300-002902	-	-	-	-	7.30363	-	2.43608	1
hsa-miR-1301-002827	-	-	-	-	-	-	0.367181	1
hsa-miR-1302-002901	-	-	-	-	-	-	-	1
hsa-miR-1303-002792	-	-	0.830053	-	3.2912	-	-	1
hsa-miR-1304-002874	-	-	-	-	-	-	-	1
hsa-miR-1305-002867	61.1953	3.15872	1.45526	55.2024	-	0.708941	-	1
hsa-miR-130a#-002131	-	-	-	-	-	-	2.83542	1
hsa-miR-130a-000454	-	-	-	-	-	-	-	1
hsa-miR-130b#-002114	-	-	-	-	-	-	-	1
hsa-miR-130b-000456	-	-	-	-	-	-	-	1
hsa-miR-132#-002132	-	-	-	-	-	-	-	1
hsa-miR-132-000457	-	-	1096.94	32.282	-	0.69099	-	1
hsa-miR-1324-002815	-	-	-	-	-	-	8.04762	1
hsa-miR-133a-002246	-	-	-	-	-	-	-	1
hsa-miR-133b-002247	-	-	-	-	-	-	-	1
hsa-miR-135a-000460	-	-	-	-	-	-	-	1
hsa-miR-135b#-002159	-	-	-	-	-	-	-	1
hsa-miR-135b-002261	-	-	-	-	-	-	-	1
hsa-miR-136#-002100	-	-	-	-	-	-	-	1.01307
hsa-miR-136-000592	-	-	-	-	-	-	-	1.02437
hsa-miR-138-002284	7.80473	-	12.4777	2.22786	14.0511	3.32819	-	1.09713
hsa-miR-138-2#-002144	-	-	-	-	-	-	-	1.1063
hsa-miR-139-3p-002313	-	-	-	-	-	-	-	1.10783
hsa-miR-139-5p-002289	-	-	-	-	-	-	-	1.12641
hsa-miR-140-3p-002234	-	-	-	-	-	-	-	1.14531
hsa-miR-141#-002145	-	-	-	-	-	-	-	1.18406
hsa-miR-141-000463	1.81171	-	16.4986	1.33391	1.32098	0.483885	-	1.18899
hsa-miR-142-3p-000464	-	-	-	-	-	-	0.709838	1.31561
hsa-miR-142-5p-002248	-	-	-	-	-	-	-	1.32201
hsa-miR-143#-002146	-	-	-	-	-	-	-	1.36107
hsa-miR-143-002249	-	-	-	-	-	-	-	1.38294
hsa-miR-144#-002148	-	-	-	-	-	-	-	1.474
hsa-miR-144-002676	-	-	-	-	-	-	-	1.58858
hsa-miR-145#-002149	-	-	-	-	-	-	-	1.5952
hsa-miR-145-002278	-	1.95524	561.941	0.822826	1.65017	0.790993	-	1.65604
hsa-miR-146a#-002163	-	-	-	-	-	-	0.493651	1.67799
hsa-miR-146a-000468	2.26632	2.08977	99.2692	4.18045	2.82963	2.36647	-	1.8774
hsa-miR-146b-001097	1.66942	5.05021	90.9042	1.18153	9.32829	0.789897	0.768737	2.06872
hsa-miR-146b-3p-002361	-	-	-	-	-	-	0.65864	2.0759
hsa-miR-147-000469	-	-	-	-	-	-	-	2.10488
hsa-miR-147b-002262	-	-	-	-	-	-	-	2.36647
hsa-miR-148a#-002134	-	-	-	-	-	-	-	2.61849
hsa-miR-148a-000470	-	-	185.243	-	-	-	-	2.80449
hsa-miR-148b#-002160	-	-	-	-	-	-	10.842	2.86143
hsa-miR-148b-000471	-	-	-	-	-	-	-	3.32819
hsa-miR-149#-002164	-	-	-	-	-	-	-	3.64454
hsa-miR-149-002255	-	0.129798	2.34287	2.04296	3.09001	0.296424	-	3.73404
hsa-miR-150-000473	4.7153	-	106.173	-	6.33179	4.40376	0.576568	4.40376
hsa-miR-151-3p-002254	0.937798	1.63846	8.22078	1.78097	1.30641	0.346694	0.909133	4.44054
hsa-miR-151-5P-002642	-	0.635226	2.09112	0.130277	2.69001	0.13247	0.255884	4.66131
hsa-miR-152-000475	-	0.564616	9.5485	2.72576	2.07572	0.697728	0.203565	4.71003
hsa-miR-154#-000478	-	-	-	-	-	-	-	5.04109
hsa-miR-154-000477	-	-	-	-	-	-	-	6.19772
hsa-miR-155#-002287	-	-	-	-	-	-	-	16.6995
hsa-miR-155-002623	468.644	82.845	735.344	44.1291	225.442	32.4858	-	32.4858
hsa-miR-15a#-002419	-	-	-	-	-	-	113.03	135.932
hsa-miR-15a-000389	-	-	-	-	-	-	-	-
hsa-miR-15b#-002173	-	-	-	-	-	-	-	-
hsa-miR-15b-000390	-	2.57995	1856.38	3.61917	6.48728	-	-	-
hsa-miR-16-000391	-	0.950885	906.57	17.1206	8.27416	1.1063	2.75597	-
hsa-miR-16-1#-002420	-	-	-	-	-	-	5.39104	-
hsa-miR-16-2#-002171	-	-	-	-	-	-	-	-
hsa-miR-17#-002421	-	-	-	-	-	-	-	-
hsa-miR-17-002308	0.315202	0.424061	52.9029	2.93968	1.03141	0.810417	-	-
hsa-miR-181a-000480	-	-	82.4973	0.702543	-	-	1.91131	-
hsa-miR-181a-2#-002317	-	-	-	-	-	-	-	-
hsa-miR-181c#-002333	-	-	-	-	-	-	-	-
hsa-miR-181c-000482	-	-	-	-	-	-	-	-
hsa-miR-182#-000483	-	-	-	-	-	-	-	-
hsa-miR-182-002334	-	-	-	-	-	-	-	-
hsa-miR-1825-002907	12.2809	1.40575	0.478395	1.09631	1.27953	0.790993	-	-
hsa-miR-1826-002873	-	-	-	-	-	-	1.67779	-
hsa-miR-183#-002270	-	-	-	-	-	-	-	-
hsa-miR-183-002269	-	-	-	-	-	-	-	-
hsa-miR-184-000485	9.81745	0.689366	10.938	0.115396	0.0144941	0.22033	-	-
hsa-miR-185#-002104	-	-	-	-	-	-	0.309618	-
hsa-miR-185-002271	-	-	-	-	-	-	-	-
hsa-miR-186#-002105	-	-	-	-	-	-	-	-
hsa-miR-186-002285	0.200733	1.4685	81.1363	2.15346	3.40018	0.669769	-	-
hsa-miR-188-3p-002106	-	-	-	-	-	-	0.389734	-
hsa-miR-18a#-002423	-	-	-	-	-	-	-	-
hsa-miR-18a-002422	-	-	-	-	-	-	-	-
hsa-miR-18b#-002310	-	-	-	-	-	-	-	-
hsa-miR-18b-002217	-	-	-	-	-	-	-	-
hsa-miR-190-000489	-	-	-	-	-	-	-	-
hsa-miR-190b-002263	-	-	-	-	-	-	-	-
hsa-miR-191#-002678	-	-	-	-	-	-	-	-
hsa-miR-191-002299	0.883529	1.96338	100.237	2.40104	9.75143	0.697728	-
hsa-miR-192#-002272	-	-	-	-	-	-	1.52791
hsa-miR-192-000491	1.48488	0.942355	9.81695	1.0575	0.583018	0.506536	-
hsa-miR-193a-3p-002250	-	-	-	-	-	-	0.531655
hsa-miR-193a-5p-002281	-	1.19197	89.4045	3.61416	16.9078	0.426831	-
hsa-miR-193b#-002366	-	-	-	-	-	-	0.841224
hsa-miR-193b-002367	2.07678	2.49725	21.6797	0.840698	9.5839	0.359418	-
hsa-miR-194#-002379	-	-	-	-	-	-	0.842391
hsa-miR-194-000493	-	0.535642	3.56592	0.468026	0.320548	0.176867	-
hsa-miR-195#-002107	-	-	-	-	-	-	0.115148
hsa-miR-195-000494	-	-	-	-	-	-	-
hsa-miR-196a#-002336	-	-	-	-	-	-	-
hsa-miR-196b-002215	-	2.5251	7.34761	7.82808	6.25328	-	-
hsa-miR-197-000497	0.751763	0.669586	37.9565	1.20219	4.30978	0.279271	2.99294
hsa-miR-198-002273	-	-	-	-	-	-	0.61795
hsa-miR-199a-000498	-	-	-	-	-	-	-
hsa-miR-199a-3p-002304	-	-	-	-	-	-	-
hsa-miR-199b-000500	-	-	-	-	-	-	-
hsa-miR-19a#-002424	-	-	-	-	-	-	-
hsa-miR-19a-000395	5.46927	1.47258	139.515	2.37127	-	0.207292	-
hsa-miR-19b-000396	0.909628	0.838186	81.08	1.09404	2.00085	0.553531	1.51316
hsa-miR-19b-1#-002425	9.346	0.0573661	-	0.267138	0.574992	0.517897	0.526521
hsa-miR-200a#-001011	-	-	-	-	-	-	1.54174
hsa-miR-200a-000502	1.39702	0.50116	5.20636	1.48726	1.15238	0.441577	-
hsa-miR-200b#-002274	-	-	-	-	-	-	0.434541
hsa-miR-200b-002251	1.54365	3.42319	12.5819	4.95766	4.88248	0.510767	-
hsa-miR-200c#-002286	-	-	-	-	-	-	2.92728
hsa-miR-200c-002300	0.444529	3.17409	10.1772	1.56771	11.6367	0.499562	-
hsa-miR-202#-002362	-	-	-	-	-	-	0.904105
hsa-miR-202-002363	-	-	-	-	-	-	-
hsa-miR-203-000507	0.00995301	0.348527	20.61	0.0881228	0.39083	0.0687611	-
hsa-miR-204-000508	0.562275	0.435379	2.9655	0.678142	3.86003	0.360666	0.280012
hsa-miR-205-000509	-	1.79669	62.1755	-	9.45196	0.322805	0.618808
hsa-miR-206-000510	-	-	-	-	-	-	0.685659
hsa-miR-208-000511	-	-	-	-	-	-	-
hsa-miR-208b-002290	-	-	-	-	-	-	-
hsa-miR-20a#-002437	-	-	-	-	-	-	-
hsa-miR-20a-000580	0.420842	1.78676	78.4268	2.15944	0.29681	0.69918	-
hsa-miR-20b#-002311	-	-	-	-	-	-	2.20162
hsa-miR-20b-001014	5.17066	7.01937	159.485	7.57192	3.1835	1.65604	-
hsa-miR-21#-002438	-	-	-	-	-	-	2.895
hsa-miR-210-000512	1.8421	0.804042	44.2399	5.51614	5.98609	0.100602	-
hsa-miR-21-000397	3.49756	1.41455	76.3351	4.50541	1.68718	0.847765	-
hsa-miR-211-000514	-	-	9.44974	1.20803	-	0.362169	0.646877
hsa-miR-212-000515	-	0.633467	17.8429	1.09479	-	-	-
hsa-miR-213-000516	-	-	-	-	-	-	2.98052
hsa-miR-214#-002293	-	-	-	-	-	-	-
hsa-miR-214-002306	-	-	-	-	-	-	-
hsa-miR-215-000518	1.27929	0.910886	12.6782	1.10394	0.515346	0.891766	-
hsa-miR-216a-002220	-	-	-	-	-	-	0.235298
hsa-miR-216b-002326	-	-	-	-	-	-	-
hsa-miR-217-002337	-	-	-	-	-	-	-
hsa-miR-218-000521	5.86995	2.80372	11.6663	3.88431	1.1468	2.80449	-
hsa-miR-218-1#-002094	-	-	-	-	-	-	1.58839
hsa-miR-218-2#-002294	-	-	-	-	-	-	-
hsa-miR-219-000522	-	-	-	-	-	-	-
hsa-miR-219-1-3p-002095	-	-	-	-	-	-	-
hsa-miR-219-2-3p-002390	-	-	-	-	-	-	-
hsa-miR-22#-002301	-	-	16.4872	0.337664	-	-	-
hsa-miR-220-000523	-	-	-	0.0360379	1.11389	0.0377007	-
hsa-miR-22-000398	-	-	-	-	-	-	-
hsa-miR-220b-002206	-	-	-	-	-	-	-
hsa-miR-220c-002211	-	-	-	-	-	-	-
hsa-miR-221#-002096	-	-	-	-	-	-	-
hsa-miR-221-000524	-	3.86734	89.2187	0.573418	4.39424	1.8774	-
hsa-miR-222#-002097	-	-	-	-	-	-	0.878164
hsa-miR-222-002276	0.495291	2.85669	58.8624	1.49243	5.81836	0.394949	-
hsa-miR-223#-002098	-	-	-	-	-	-	0.587867
hsa-miR-223-002295	0.0235741	1.26518	2042.72	0.291721	1.65934	0.233863	-
hsa-miR-224-002099	-	-	-	-	-	-	0.0711774
hsa-miR-23a#-002439	-	-	-	-	-	-	-
hsa-miR-23a-000399	-	-	-	-	-	-	-
hsa-miR-23b#-002126	-	-	-	-	-	-	-
hsa-miR-23b-000400	-	-	0.750683	-	-	-	-
hsa-miR-24-000402	0.387253	0.655352	36.3599	0.571038	1.18806	0.30837	-
hsa-miR-24-1#-002440	-	-	-	-	-	-	0.415685
hsa-miR-24-2#-002441	-	-	-	-	-	-	-
hsa-miR-25#-002442	-	-	-	-	-	-	-
hsa-miR-25-000403	-	-	-	-	-	-	-
hsa-miR-26a-000405	0.393476	0.76067	31.9175	2.03025	2.16387	0.462247	-
hsa-miR-26a-1#-002443	-	-	-	-	-	-	2.57142
hsa-miR-26a-2#-002115	-	-	-	-	-	-	-
hsa-miR-26b#-002444	-	-	-	-	-	-	-
hsa-miR-26b-000407	-	0.104411	24.9207	0.23893	-	-	-
hsa-miR-27a#-002445	-	-	-	-	-	-	0.072221
hsa-miR-27a-000408	-	-	82.4401	0.19461	4.14282	-	-
hsa-miR-27b#-002174	-	-	-	-	-	-	0.122645
hsa-miR-27b-000409	-	-	12.3059	0.496085	-	0.739559	-
hsa-miR-28-000411	-	-	15.7718	-	-	0.479877	1.60499
hsa-miR-28-3p-002446	0.299442	0.38511	13.1435	0.761893	2.7106	0.248572	-
hsa-miR-296-000527	-	-	-	-	-	-	0.207555
hsa-miR-296-3p-002101	-	-	-	-	-	-	-
hsa-miR-298-002190	-	-	-	-	-	-	-
hsa-miR-299-3p-001015	-	-	-	-	-	-	-
hsa-miR-299-5p-000600	-	-	-	-	-	-	-
hsa-miR-29a#-002447	-	-	-	-	-	-	-
hsa-miR-29a-002112	-	0.214246	210.441	3.66969	6.74872	0.3246	-
hsa-miR-29b-000413	-	-	-	-	-	-	0.275202
hsa-miR-29b-1#-002165	-	-	-	-	-	-	-
hsa-miR-29b-2#-002166	-	-	-	-	-	-	-
hsa-miR-29c-000587	10.1848	0.400352	73.5817	6.16311	1.04726	0.81662	-
hsa-miR-301-000528	-	-	-	-	-	-	6.73913
hsa-miR-301b-002392	-	-	-	-	-	-	-
hsa-miR-302a#-002381	-	-	-	-	-	-	-
hsa-miR-302a-000529	5.74517	0.0252485	1.74143	0.331633	0.0365145	0.252392	-
hsa-miR-302b#-002119	-	-	-	-	-	-	0.613682
hsa-miR-302b-000531	-	-	-	-	-	-	-
hsa-miR-302c#-000534	-	-	-	-	-	-	-
hsa-miR-302c-000533	42.5282	6.43233	96.7557	151.131	3.95482	1.14531	-
hsa-miR-302d#-002120	-	-	-	-	-	-	1860.61
hsa-miR-302d-000535	-	-	-	-	-	-	-
hsa-miR-30a-3p-000416	1.0079	0.907106	2.68938	1.01865	2.76181	0.565554	-
hsa-miR-30a-5p-000417	3.66128	0.328358	6.89368	2.88918	1.39534	0.280435	1.27771
hsa-miR-30b#-002129	-	-	-	-	-	-	0.917998
hsa-miR-30b-000602	0.663583	0.85402	4.80413	1.13497	3.45483	0.478548	-
hsa-miR-30c-000419	0.661287	0.559551	6.20003	0.969061	2.46334	0.576637	0.491943
hsa-miR-30c-1#-002108	-	-	-	-	-	-	0.559637
hsa-miR-30c-2#-002110	-	-	-	-	-	-	-
hsa-miR-30d#-002305	0.594747	0.998852	7.51241	0.454912	6.3891	0.525126	-
hsa-miR-30d-000420	5.07128	0.419965	7.72361	2.4583	2.47875	0.19611	0.653185
hsa-miR-30e-3p-000422	0.541994	0.838186	3.05522	1.00393	2.55374	0.491661	1.69063
hsa-miR-31#-002113	7.87538	-	29.8627	5.41012	20.4725	1.12641	1.0849
hsa-miR-31-002279	1.81171	1.24949	23.2197	4.77884	2.35645	0.891148	2.16379
hsa-miR-32#-002111	-	-	-	-	-	-	5.87489
hsa-miR-320-002277	4.69573	1.31617	21.9519	2.62744	4.48036	0.567517	-
hsa-miR-32-002109	-	-	-	-	-	-	0.728279
hsa-miR-320B-002844	-	-	-	-	-	-	-
hsa-miR-323-3p-002227	9.08413	-	1.05137	0.488578	1.36095	0.225115	-
hsa-miR-324-3p-002161	-	2.92076	57.1339	4.52419	10.9178	4.44054	0.207555
hsa-miR-324-5p-000539	-	-	7.86406	-	-	0.646058	0.782175
hsa-miR-325-000540	-	-	-	-	-	-	-
hsa-miR-326-000542	-	-	-	-	-	-	-
hsa-miR-328-000543	0.256201	0.466951	28.4879	0.19461	1.17822	0.501992	-
hsa-miR-329-001101	-	-	-	-	-	-	-
hsa-miR-330-000544	-	-	-	-	-	-	-
hsa-miR-330-5p-002230	-	-	-	-	-	-	-
hsa-miR-331-000545	0.513469	1.4685	17.8429	1.01161	1.73822	0.544777	-
hsa-miR-331-5p-002233	-	-	-	-	-	-	1.10386
hsa-miR-335#-002185	3.29973	132.545	14.4929	2517.3	-	-	-
hsa-miR-335-000546	-	-	-	-	-	-	4.38496
hsa-miR-337-3p-002157	-	-	-	-	-	-	-
hsa-miR-337-5p-002156	-	-	-	-	-	-	-
hsa-miR-338-3p-002252	-	-	-	-	-	-	-
hsa-miR-338-5P-002658	12.7317	1.78428	2.00316	2.05859	2.3993	1.10783	-
hsa-miR-339-3p-002184	-	2.8666	41.049	1.07748	29.6634	1.18406	4.7752
hsa-miR-339-5p-002257	-	-	10.2126	-	9.44541	-	-
hsa-miR-33a#-002136	-	-	-	-	-	-	-
hsa-miR-33a-002135	-	-	-	-	-	-	-
hsa-miR-33b-002085	-	-	-	-	-	-	-
hsa-miR-340#-002259	-	-	-	-	-	-	-
hsa-miR-340-002258	-	-	-	-	-	-	-
hsa-miR-342-3p-002260	0.31151	197.724	1138.78	11.7099	1365.88	2.06872	-
hsa-miR-342-5p-002147	-	-	-	-	-	-	1.64099
hsa-miR-345-002186	3.88079	1.14977	20.6386	0.702057	7.31376	0.450231	-
hsa-miR-346-000553	-	-	-	-	-	-	0.143146
hsa-miR-34a#-002316	-	-	-	-	-	-	-
hsa-miR-34a-000426	-	-	-	-	-	-	-
hsa-miR-34b-000427	-	-	-	-	-	-	-
hsa-miR-34b-002102	-	-	-	-	-	-	-
hsa-miR-34c-000428	-	-	-	-	-	-	-
hsa-miR-361-000554	-	-	-	-	-	-	-
hsa-miR-361-3p-002116	-	-	-	-	-	-	-
hsa-miR-362-001273	-	-	-	-	-	-	-
hsa-miR-362-3p-002117	-	-	-	-	-	-	-
hsa-miR-363#-001283	-	-	-	-	-	-	-
hsa-miR-363-001271	13.5231	-	26.5985	12.993	-	-	-
hsa-miR-365-001020	-	0.864143	30.4691	0.300755	7.06463	0.257874	-
hsa-miR-367#-002121	-	-	-	-	-	-	-
hsa-miR-367-000555	5.33079	-	-	1.0293	-	-	-
hsa-miR-369-3p-000557	-	-	-	-	-	-	-
hsa-miR-369-5p-001021	-	-	-	-	-	-	-
hsa-miR-370-002275	-	-	-	-	-	-	-
hsa-miR-371-3p-002124	-	-	-	-	-	-	-
hsa-miR-372-000560	16.9869	0.710222	15.2768	12.5156	1.40992	0.903588	-
hsa-miR-373-000561	-	-	-	-	-	-	36.3671
hsa-miR-374-000563	3.13257	-	66.6843	6.01123	5.51979	0.804819	-
hsa-miR-374a#-002125	-	-	-	-	-	-	3.47151
hsa-miR-374b#-002391	-	-	-	-	-	-	-
hsa-miR-375-000564	0.391843	0.134189	3.01733	0.18183	0.658207	0.168607	-
hsa-miR-376a#-002127	-	-	-	-	-	-	0.0737385
hsa-miR-376a-000565	-	-	-	-	-	-	-
hsa-miR-376b-001102	-	-	-	-	-	-	-
hsa-miR-376c-002122	-	-	-	-	-	-	-
hsa-miR-377#-002128	-	-	-	-	-	-	-
hsa-miR-377-000566	-	-	-	-	-	-	-
hsa-miR-378-000567	6.59489	0.732724	1.94433	5.58153	1.41285	1.67799	-
hsa-miR-378-002243	12.07	2.43065	17.0096	0.786577	0.15332	0.606987	11.7335
hsa-miR-380-3p-000569	-	-	-	-	-	-	1.14517
hsa-miR-380-5p-000570	-	-	-	-	-	-	-
hsa-miR-381-000571	15.5339	0.0159792	4.00909	0.0030156	0.00276714	0.187991	-
hsa-miR-382-000572	-	-	-	-	-	-	0.000302152
hsa-miR-383-000573	-	-	-	-	-	-	-
hsa-miR-384-000574	31.2189	0.858174	5.05347	0.294974	1.00808	0.749363	-
hsa-miR-409-3p-002332	14.9321	-	0.341102	-	0.0826188	0.162638	2.42597
hsa-miR-409-5p-002331	-	-	-	-	-	-	0.0426462
hsa-miR-410-001274	-	-	-	-	-	-	-
hsa-miR-411#-002238	-	-	-	-	-	-	-
hsa-miR-411-001610	-	-	-	-	-	-	-
hsa-miR-412-001023	-	-	-	-	-	-	-
hsa-miR-422a-002297	-	-	-	-	-	-	-
hsa-miR-423-5p-002340	-	-	12.687	1.79087	-	0.271822	-
hsa-miR-424#-002309	-	-	-	-	-	-	-
hsa-miR-424-000604	-	-	-	-	-	-	-
hsa-miR-425#-002302	-	-	-	-	-	-	-
hsa-miR-425-5p-001516	-	-	-	-	-	-	-
hsa-miR-429-001024	-	0.802928	2.36735	1.21644	1.54608	-	-
hsa-miR-431#-002312	-	-	-	-	-	-	0.713786
hsa-miR-431-001979	-	-	-	-	-	-	-
hsa-miR-432#-001027	-	-	-	-	-	-	-
hsa-miR-432-001026	-	-	-	-	-	-	-
hsa-miR-433-001028	-	-	-	-	-	-	-
hsa-miR-448-001029	-	-	-	-	-	-	-
hsa-miR-449-001030	-	-	40.3998	-	-	-	-
hsa-miR-449b-001608	-	-	-	-	-	-	-
hsa-miR-450a-002303	-	-	-	-	-	-	-
hsa-miR-450b-3p-002208	-	-	-	-	-	-	-
hsa-miR-450b-5p-002207	-	-	-	-	-	-	-
hsa-miR-452#-002330	-	-	-	-	-	-	-
hsa-miR-452-002329	-	-	12.731	1.97474	-	-	-
hsa-miR-453-002318	-	-	-	-	-	-	-
hsa-miR-454#-001996	-	-	-	-	-	-	-
hsa-miR-454-002323	-	-	-	-	-	-	-
hsa-miR-455-001280	-	-	-	-	-	-	-
hsa-miR-455-3p-002244	-	-	-	-	-	-	-
hsa-miR-483-3p-002339	-	-	-	-	-	-	-
hsa-miR-483-5p-002338	-	-	-	-	-	-	-
hsa-miR-484-001821	1.2873	1.36164	32.7239	0.0175505	8.73382	0.529512	-
hsa-miR-485-3p-001277	14.7572	-	0.720602	1.5907	-	-	-
hsa-miR-485-5p-001036	-	-	-	-	-	-	-
hsa-miR-486-001278	-	-	-	-	-	-	-
hsa-miR-486-3p-002093	-	-	-	-	-	-	-
hsa-miR-487a-001279	-	-	-	-	-	-	-
hsa-miR-487b-001285	-	-	-	-	-	-	-
hsa-miR-488-001106	-	-	-	-	-	-	-
hsa-miR-488-002357	-	-	-	-	-	-	-
hsa-miR-489-002358	-	0.931962	0.816359	0.565524	9.90813	0.492685	-
hsa-miR-490-001037	-	-	-	-	-	-	0.443056
hsa-miR-491-3p-002360	-	-	-	-	-	-	-
hsa-miR-492-001039	-	-	-	-	-	-	-
hsa-miR-493-002364	-	-	-	-	-	-	-
hsa-miR-494-002365	-	-	-	-	-	-	-
hsa-miR-497#-002368	-	-	-	-	-	-	-
hsa-miR-497-001043	-	-	-	-	-	-	-
hsa-miR-499-3p-002427	-	-	-	-	-	-	-
hsa-miR-500-001046	-	-	-	-	-	-	-
hsa-miR-500-002428	-	-	-	-	-	-	-
hsa-miR-501-001047	-	6.08958	38.433	-	4.5429	-	-
hsa-miR-501-3p-002435	-	-	-	-	-	-	1.62739
hsa-miR-502-001109	-	-	-	-	-	-	-
hsa-miR-502-3p-002083	-	-	-	-	-	-	-
hsa-miR-503-001048	-	-	-	-	-	-	-
hsa-miR-504-002084	-	-	-	-	-	-	-
hsa-miR-505#-002087	-	-	8.41682	-	-	-	-
hsa-miR-505-002089	-	-	-	-	-	-	-
hsa-miR-506-001050	-	-	-	-	-	-	-
hsa-miR-507-001051	-	-	-	-	-	-	-
hsa-miR-508-001052	-	-	-	-	-	-	-
hsa-miR-508-5p-002092	-	-	-	-	-	-	-
hsa-miR-509-3-5p-002155	-	-	-	-	-	-	-
hsa-miR-509-5p-002235	-	-	-	-	-	-	-
hsa-miR-510-002241	-	-	-	-	-	-	-
hsa-miR-511-001111	-	-	-	-	-	-	-
hsa-miR-512-3p-001823	-	-	-	-	-	-	-
hsa-miR-512-5p-001145	-	-	-	-	-	-	-
hsa-miR-513-5p-002090	-	-	-	-	-	-	-
hsa-miR-513B-002757	-	-	-	-	-	-	-
hsa-miR-513C-002756	-	-	-	-	-	-	-
hsa-miR-515-3p-002369	-	-	-	-	-	-	-
hsa-miR-515-5p-001112	-	-	-	-	-	-	-
hsa-miR-516-3p-001149	-	-	-	-	-	-	-
hsa-miR-516a-5p-002416	-	-	-	-	-	-	-
hsa-miR-516b-001150	-	-	-	-	-	-	-
hsa-miR-517#-001113	-	-	-	-	-	-	-
hsa-miR-517a-002402	-	-	-	-	-	-	-
hsa-miR-517b-001152	-	-	-	-	-	-	-
hsa-miR-517c-001153	-	4.88494	215.759	14.4066	-	-	-
hsa-miR-518a-3p-002397	-	-	-	-	-	-	-
hsa-miR-518a-5p-002396	-	-	-	-	-	-	-
hsa-miR-518b-001156	-	-	-	-	-	-	-
hsa-miR-518c#-001158	-	-	-	-	-	-	-
hsa-miR-518c-002401	-	-	-	-	-	-	-
hsa-miR-518d-001159	-	-	-	-	-	-	-
hsa-miR-518d-5p-002389	-	-	-	-	-	-	-
hsa-miR-518e#-002371	-	-	-	-	-	-	-
hsa-miR-518e-002395	-	-	-	-	-	-	-
hsa-miR-518f#-002387	-	-	-	-	-	-	-
hsa-miR-518f-002388	27.8837	0.11553	3.58824	1.86304	0.448324	0.846591	-
hsa-miR-519a-002415	-	-	-	-	-	-	2.59289
hsa-miR-519b-3p-002384	-	-	-	-	-	-	-
hsa-miR-519c-001163	-	-	-	-	-	-	-
hsa-miR-519d-002403	-	-	-	-	-	-	-
hsa-miR-519e#-001166	-	-	-	-	-	-	-
hsa-miR-519e-002370	-	-	-	-	-	-	-
hsa-miR-520a#-001168	-	-	-	-	-	-	-
hsa-miR-520a-001167	-	-	-	-	-	-	-
hsa-miR-520b-001116	-	-	-	-	-	-	-
hsa-miR-520c-3p-002400	116.594	0.00860471	4.89828	5.49706	1.07074	0.369267	-
hsa-miR-520D-3P-002743	14.3239	0.226305	173.318	33.1896	2.85524	135.932	2.14885
hsa-miR-520d-5p-002393	-	-	-	-	-	-	55.4672
hsa-miR-520e-001119	-	-	-	-	-	-	-
hsa-miR-520f-001120	-	-	-	-	-	-	-
hsa-miR-520g-001121	-	-	-	-	-	-	-
hsa-miR-520h-001170	-	-	-	-	-	-	-
hsa-miR-521-001122	-	-	-	-	-	-	-
hsa-miR-522-002413	-	-	-	-	-	-	-
hsa-miR-523-002386	22.917	0.526076	2.49022	4.60966	15.7646	6.19772	-
hsa-miR-524-001173	-	-	-	-	-	-	5.19658
hsa-miR-524-5p-001982	-	-	-	-	-	-	-
hsa-miR-525-001174	-	-	-	-	-	-	-
hsa-miR-525-3p-002385	-	-	-	-	-	-	-
hsa-miR-526b-002382	-	-	-	-	-	-	-
hsa-miR-532-001518	-	0.954186	15.0457	1.33576	4.59675	0.70502	-
hsa-miR-532-3p-002355	0.143622	1.47054	9.34552	0.906676	6.14585	0.552381	0.441218
hsa-miR-539-001286	-	-	-	-	-	-	0.391358
hsa-miR-541#-002200	-	-	-	-	-	-	-
hsa-miR-541-002201	-	-	-	-	-	-	-
hsa-miR-542-3p-001284	-	-	-	-	-	-	-
hsa-miR-542-5p-002240	-	-	-	-	-	-	-
hsa-miR-543-002376	-	-	-	-	-	-	-
hsa-miR-544-002265	-	-	-	-	-	-	-
hsa-miR-545#-002266	-	-	-	-	-	-	-
hsa-miR-545-002267	-	-	-	-	-	-	-
hsa-miR-548a-001538	-	-	3.00898	-	-	3.73404	-
hsa-miR-548a-5p-002412	-	-	-	-	-	-	-
hsa-miR-548b-001541	-	-	-	-	-	-	-
hsa-miR-548b-5p-002408	-	-	-	-	-	-	-
hsa-miR-548c-001590	-	-	-	-	-	-	-
hsa-miR-548c-5p-002429	-	-	-	-	-	-	-
hsa-miR-548d-001605	-	-	-	-	-	-	-
hsa-miR-548d-5p-002237	-	-	-	-	-	-	-
hsa-miR-548E-002881	-	-	-	-	-	-	-
hsa-miR-548G-002879	-	-	-	-	-	-	-
hsa-miR-548H-002816	-	-	-	-	-	-	-
hsa-miR-548I-002909	-	-	-	-	-	-	-
hsa-miR-548J-002783	-	-	-	-	-	-	-
hsa-miR-548K-002819	-	-	-	-	-	-	-
hsa-miR-548L-002904	-	-	-	-	-	-	-
hsa-miR-548M-002775	-	-	-	-	-	-	-
hsa-miR-548N-002888	-	-	-	-	-	-	-
hsa-miR-548P-002798	-	-	-	-	-	-	-
hsa-miR-549-001511	-	-	-	-	-	-	-
hsa-miR-550-001544	-	-	-	-	-	-	-
hsa-miR-550-002410	-	-	-	-	-	-	-
hsa-miR-551a-001519	-	-	-	-	-	-	-
hsa-miR-551b#-002346	-	-	-	-	-	-	-
hsa-miR-551b-001535	-	-	-	-	-	-	-
hsa-miR-552-001520	-	-	-	-	-	-	-
hsa-miR-553-001521	-	-	-	-	-	-	-
hsa-miR-554-001522	-	-	-	-	-	-	-
hsa-miR-555-001523	-	-	-	-	-	-	-
hsa-miR-556-3p-002345	-	-	-	-	-	-	-
hsa-miR-556-5p-002344	-	-	-	-	-	-	-
hsa-miR-557-001525	-	-	-	-	-	-	-
hsa-miR-558-001526	-	-	-	-	-	-	-
hsa-miR-559-001527	-	-	-	-	-	-	-
hsa-miR-561-001528	-	-	-	-	-	-	-
hsa-miR-562-001529	-	-	-	-	-	-	-
hsa-miR-563-001530	-	-	-	-	-	-	-
hsa-miR-564-001531	75.288	0.918494	2.00872	1.93678	8.12075	0.347175	-
hsa-miR-566-001533	-	-	-	-	-	-	3.10493
hsa-miR-567-001534	-	-	-	-	-	-	-
hsa-miR-569-001536	-	-	-	-	-	-	-
hsa-miR-570-002347	-	-	-	-	-	-	-
hsa-miR-571-001613	20.4687	2.15299	1.96329	8.60789	6.8098	0.846004	-
hsa-miR-572-001614	-	-	-	-	-	-	5.45494
hsa-miR-573-001615	-	-	0.741889	4.4619	-	4.71003	-
hsa-miR-574-3p-002349	-	1.87429	7.5699	2.64572	12.6636	0.782269	1.72616
hsa-miR-575-001617	-	-	-	-	-	-	1.15474
hsa-miR-576-3p-002351	-	-	-	-	-	-	-
hsa-miR-576-5p-002350	-	-	-	-	-	-	-
hsa-miR-577-002675	-	-	-	-	-	-	-
hsa-miR-578-001619	-	-	-	-	-	-	-
hsa-miR-579-002398	-	-	-	-	-	-	-
hsa-miR-580-001621	-	-	-	-	-	-	-
hsa-miR-581-001622	-	-	-	-	-	-	-
hsa-miR-582-3p-002399	-	-	-	-	-	-	-
hsa-miR-582-5p-001983	-	-	-	-	-	-	-
hsa-miR-583-001623	-	-	-	-	-	-	-
hsa-miR-584-001624	-	-	-	-	-	-	-
hsa-miR-585-001625	-	-	-	-	-	-	-
hsa-miR-586-001539	-	-	-	-	-	-	-
hsa-miR-587-001540	-	-	-	-	-	-	-
hsa-miR-588-001542	-	-	-	-	-	-	-
hsa-miR-589-001543	-	-	-	-	-	-	-
hsa-miR-589-002409	-	-	-	-	-	-	-
hsa-miR-590-3P-002677	-	-	-	-	-	-	-
hsa-miR-590-5p-001984	-	-	46.4715	-	-	-	-
hsa-miR-591-001545	-	-	-	-	-	-	-
hsa-miR-592-001546	-	-	-	-	-	-	-
hsa-miR-593-001547	-	-	-	-	-	-	-
hsa-miR-593-002411	-	-	-	-	-	-	-
hsa-miR-595-001987	-	-	-	-	-	-	-
hsa-miR-596-001550	-	-	-	-	-	-	-
hsa-miR-597-001551	-	-	-	-	-	-	-
hsa-miR-598-001988	-	-	-	-	-	-	-
hsa-miR-599-001554	-	-	-	-	-	-	-
hsa-miR-600-001556	-	-	-	-	-	-	-
hsa-miR-601-001558	-	-	-	-	-	-	-
hsa-miR-603-001566	1.93368	0.515964	-	0.303267	-	0.171079	-
hsa-miR-604-001567	-	-	-	-	-	-	-
hsa-miR-605-001568	-	-	-	0.0823926	-	0.171554	-
hsa-miR-606-001569	-	-	-	-	-	-	-
hsa-miR-607-001570	-	-	-	-	-	-	-
hsa-miR-608-001571	-	-	-	-	-	-	-
hsa-miR-609-001573	-	-	-	-	-	-	-
hsa-miR-613-001586	-	-	-	-	-	-	-
hsa-miR-614-001587	-	-	-	-	-	-	-
hsa-miR-615-5p-002353	-	-	-	-	-	-	-
hsa-miR-616-001589	-	-	-	-	-	-	-
hsa-miR-616-002414	-	-	-	-	-	-	-
hsa-miR-617-001591	-	-	-	-	-	-	-
hsa-miR-618-001593	30.3442	0.310646	7.72361	0.093212	2.1164	1.474	-
hsa-miR-620-002672	-	-	-	-	-	-	0.0165912
hsa-miR-621-001598	-	-	-	-	-	-	-
hsa-miR-622-001553	5.43149	0.706785	0.244393	-	-	-	-
hsa-miR-623-001555	-	-	-	-	-	-	-
hsa-miR-624-001557	-	-	-	-	-	-	-
hsa-miR-624-002430	-	-	-	-	-	-	-
hsa-miR-625#-002432	-	0.0174981	0.00649378	0.00331141	4.09145	2.86143	-
hsa-miR-625-002431	-	-	-	-	-	-	-
hsa-miR-626-001559	-	-	-	-	-	-	-
hsa-miR-627-001560	8.99017	0.12908	0.000865172	17.5653	0.0440295	0.238116	-
hsa-miR-628-3p-002434	-	-	-	-	-	-	52.6573
hsa-miR-628-5p-002433	13.9902	0.457658	1.5876e-06	1.37855e-07	0.612428	1.36107	-
hsa-miR-629-001562	-	-	-	-	-	-	1.85776
hsa-miR-629-002436	-	-	-	-	-	-	-
hsa-miR-630-001563	-	-	-	-	-	-	-
hsa-miR-631-001564	-	-	-	-	-	-	-
hsa-miR-633-001574	-	-	-	-	-	-	-
hsa-miR-634-001576	-	-	-	-	-	-	-
hsa-miR-635-001578	-	-	-	-	-	-	-
hsa-miR-636-002088	5.63474	0.674244	6.63122	1.66055	1.70836	1.38294	-
hsa-miR-637-001581	-	-	-	-	-	-	0.806397
hsa-miR-638-001582	-	-	-	-	-	-	-
hsa-miR-639-001583	12.5651	7.99635	0.824891	13.7433	28.4551	4.66131	-
hsa-miR-640-001584	-	-	-	-	-	-	2.49245
hsa-miR-641-001585	-	-	-	-	-	-	-
hsa-miR-642-001592	-	-	-	-	-	-	-
hsa-miR-643-001594	-	-	-	-	-	-	-
hsa-miR-644-001596	-	-	-	-	-	-	-
hsa-miR-645-001597	-	-	-	-	-	-	-
hsa-miR-646-001599	-	-	-	-	-	-	-
hsa-miR-647-001600	-	-	-	-	-	-	-
hsa-miR-648-001601	-	-	-	-	-	-	-
hsa-miR-649-001602	-	-	-	-	-	-	-
hsa-miR-650-001603	-	-	-	-	-	-	-
hsa-miR-651-001604	-	-	-	-	-	-	-
hsa-miR-652-002352	-	-	-	-	-	-	-
hsa-miR-653-002292	-	-	-	-	-	-	-
hsa-miR-654-001611	-	-	-	-	-	-	-
hsa-miR-654-3p-002239	-	-	-	-	-	-	-
hsa-miR-655-001612	-	-	-	-	-	-	-
hsa-miR-656-001510	4.561	-	0.996039	-	0.14892	0.391677	-
hsa-miR-657-001512	-	-	-	-	-	-	1.01365
hsa-miR-658-001513	-	-	-	-	-	-	-
hsa-miR-659-001514	-	-	-	-	-	-	-
hsa-miR-660-001515	1.40868	0.834129	45.9908	5.06534	1.19054	0.584282	-
hsa-miR-661-001606	-	-	-	-	-	-	0.568236
hsa-miR-662-001607	-	-	-	-	-	-	-
hsa-miR-663B-002857	0.334099	1.78428	0.0172564	0.026694	4.19483	0.487927	-
hsa-miR-664-002897	0.338763	0.452924	19.7979	0.110235	7.43129	1.18899	0.863676
hsa-miR-665-002681	-	-	-	-	-	-	0.0487844
hsa-miR-668-001992	-	-	-	-	-	-	-
hsa-miR-671-3p-002322	-	-	5.86558	-	2.23707	-	-
hsa-miR-672-002327	-	-	-	-	-	-	-
hsa-miR-674-002021	-	-	-	-	-	-	-
hsa-miR-675-002005	-	-	-	-	-	-	-
hsa-miR-708#-002342	-	-	-	-	-	-	-
hsa-miR-708-002341	-	-	-	-	-	-	-
hsa-miR-7-2#-002314	-	-	-	-	-	-	-
hsa-miR-720-002895	11.0682	3.02585	11.5137	1.92874	4.21524	1.5952	-
hsa-miR-744#-002325	-	-	-	-	-	-	17.072
hsa-miR-744-002324	-	-	-	-	-	-	-
hsa-miR-758-001990	-	-	-	-	-	-	-
hsa-miR-765-002643	-	-	-	-	-	-	-
hsa-miR-766-001986	-	0.51169	12.1701	0.313961	6.76745	0.372868	-
hsa-miR-767-3p-001995	-	-	-	-	-	-	0.0489537
hsa-miR-767-5p-001993	-	-	-	-	-	-	-
hsa-miR-769-3p-002003	-	-	-	-	-	-	-
hsa-miR-769-5p-001998	-	-	-	-	-	-	-
hsa-miR-770-5p-002002	-	-	-	-	-	-	-
hsa-miR-802-002004	-	-	-	-	-	-	-
hsa-miR-871-002354	-	-	-	-	-	-	-
hsa-miR-872-002264	-	-	-	-	-	-	-
hsa-miR-873-002356	-	-	-	-	-	-	-
hsa-miR-874-002268	-	-	3.27904	1.56229	4.3518	-	-
hsa-miR-875-3p-002204	-	1.15536	1.01767	1.64451	58.917	-	-
hsa-miR-875-5p-002203	-	-	-	-	-	-	1.99662
hsa-miR-876-3p-002225	-	-	-	-	-	-	-
hsa-miR-876-5p-002205	-	-	-	-	-	-	-
hsa-miR-885-3p-002372	-	-	-	-	-	-	-
hsa-miR-885-5p-002296	-	-	-	-	-	-	-
hsa-miR-886-3p-002194	178.076	2.71762	19.7842	2.29208	0.967687	1.02437	-
hsa-miR-886-5p-002193	68.4201	0.322494	13.1253	1.17175	0.528367	0.25117	3.08562
hsa-miR-887-002374	-	-	-	-	-	-	4.71273
hsa-miR-888#-002213	-	-	-	-	-	-	-
hsa-miR-888-002212	17.4523	0.0124677	3.50466	0.0796965	0.00745081	1.31561	-
hsa-miR-889-002202	-	-	-	-	-	-	1.26801
hsa-miR-890-002209	-	-	-	-	-	-	-
hsa-miR-891a-002191	-	-	-	-	-	-	-
hsa-miR-891b-002210	-	-	-	-	-	-	-
hsa-miR-892a-002195	-	-	-	-	-	-	-
hsa-miR-892b-002214	-	-	-	-	-	-	-
hsa-miR-9#-002231	-	-	-	-	-	-	-
hsa-miR-9-000583	-	-	-	-	-	-	-
hsa-miR-920-002150	-	-	-	-	-	-	-
hsa-miR-921-002151	-	-	-	-	-	-	-
hsa-miR-922-002152	-	-	-	-	-	-	-
hsa-miR-924-002154	-	-	-	-	-	-	-
hsa-miR-92a-000431	2.45607	0.540116	20.3122	1.15002	1.6095	0.453991	-
hsa-miR-92a-1#-002137	-	-	-	-	-	-	0.526521
hsa-miR-92a-2#-002138	-	-	-	-	-	-	-
hsa-miR-92b#-002343	-	-	-	-	-	-	-
hsa-miR-93#-002139	-	1.88863	413.652	3.01396	11.2559	2.0759	-
hsa-miR-933-002176	-	-	-	-	-	-	-
hsa-miR-934-002177	-	-	-	-	-	-	-
hsa-miR-935-002178	-	-	-	-	-	-	-
hsa-miR-936-002179	-	-	-	-	-	-	-
hsa-miR-937-002180	-	-	-	-	-	-	-
hsa-miR-938-002181	-	-	-	-	-	-	-
hsa-miR-939-002182	-	-	-	-	-	-	-
hsa-miR-941-002183	-	-	-	-	-	-	-
hsa-miR-942-002187	-	-	197.167	-	-	-	-
hsa-miR-943-002188	-	-	-	-	-	-	-
hsa-miR-944-002189	-	-	-	-	-	-	-
hsa-miR-95-000433	-	-	-	-	-	-	-
hsa-miR-96#-002140	-	-	-	-	-	-	-
hsa-miR-98-000577	-	-	-	-	-	-	-
hsa-miR-99a#-002141	-	-	-	-	-	-	-
hsa-miR-99a-000435	0.303622	0.485096	11.8456	3.50074	3.41436	0.156989	-
hsa-miR-99b#-002196	-	0.5071	1.12294	0.0186803	3.10504	-	4.15418
hsa-miR-99b-000436	0.728676	0.455443	12.4001	1.02219	4.04913	0.772569	-
mmu-let-7d#-001178	-	-	-	-	-	-	1.067
mmu-miR-124a-001182	-	-	-	-	-	-	-
mmu-miR-129-3p-001184	-	-	-	-	-	-	-
mmu-miR-134-001186	-	-	-	-	-	-	-
mmu-miR-137-001129	-	-	-	-	-	-	-
mmu-miR-140-001187	-	-	-	-	-	-	-
mmu-miR-153-001191	-	-	-	-	-	-	-
mmu-miR-187-001193	-	-	-	-	-	-	-
mmu-miR-374-5p-001319	-	-	144.836	40.2707	15.0492	2.61849	-
mmu-miR-379-001138	-	-	-	-	-	-	1.94607
mmu-miR-451-001141	-	-	18.6522	2.18807	-	-	-
mmu-miR-491-001630	-	-	-	-	-	-	-
mmu-miR-495-001663	-	-	-	-	-	-	-
mmu-miR-496-001953	-	-	-	-	-	-	-
mmu-miR-499-001352	-	-	-	-	-	-	-
mmu-miR-615-001960	-	-	-	-	-	-	-
mmu-miR-93-001090	-	2.33649	444.572	2.83365	7.92062	0.881319	-
mmu-miR-96-000186	-	-	-	-	-	-	3.13087
rno-miR-29c#-001818	-	-	5.51085	-	-	-	-
rno-miR-7#-001338	-	3.32958	347.116	0.917423	5.99439	0.273523	0.198548
RNU44-001094	-	-	-	-	-	-	0.899729
RNU44-001094	-	-	-	-	-	-	-
RNU48-001006	0.496666	0.179785	11.8867	0.441859	0.0801926	0.246684	-
RNU48-001006	-	0.223809	13.1983	0.745179	0.728809	0.453991	1.68128
U6 snRNA-001973	4.62467	0.640976	4.41152	0.863734	1.58624	0.308157	1.86809
U6 snRNA-001973	4.73823	0.700444	4.82415	1.2072	1.6628	0.33815	0.979123
U6 snRNA-001973	5.6543	0.808513	5.14537	1.22745	1.76005	0.360167	1.05743
U6 snRNA-001973	6.06013	0.90084	5.15966	1.36099	1.87075	0.41115	1.16842
U6 snRNA-001973	7.11739	0.935846	5.63445	1.61962	2.07428	0.423002	1.18555
U6 snRNA-001973	7.13715	0.954848	5.90229	1.63315	2.22316	0.504434	1.22821
U6 snRNA-001973	7.51279	1.01209	5.91868	1.68256	2.2825	0.523672	1.41869
U6 snRNA-001973	8.07437	1.07128	7.54371	1.70487	2.38438	0.670699	1.45252
							1.72376
